# Supplementary material for: Integrative transcriptomic and proteomic analyses reveal a positive role of BES1 in salt tolerance in Arabidopsis
Source: Front Plant Sci. 2023 Mar 1;14:1034393. doi: 10.3389/fpls.2023.1034393 (PMC10015447; doi:10.3389/fpls.2023.1034393)
Supplement: Supplementary file 2 [file Table_1.xlsx]

## Sheet: Table S1
Supplementary Table S1. Experimental design for RNA sequencing
Time	Material	Treatment (mM NaCl)	Replicates	Sample name in analysis	Sample ID in sequencing
2 days	Col-0	0	×3	Col0_NC_2d	LYA01, LYA02, LYA03
		150	×3	Col0_Salt_2d	LYA04, LYA05, LYA06
	bes1-D	0	×3	bes1D_NC_2d	LYA07, LYA08, LYA09
		150	×3	bes1D_Salt_2d	LYA10, LYA11, LYA12
4 days	Col-0	0	×3	Col0_NC_4d	LYA13, LYA14, LYA15
		150	×3	Col0_Salt_4d	LYA16, LYA17, LYA18
	bes1-D	0	×3	bes1D_NC_4d	LYA19, LYA20, LYA21
		150	×3	bes1D_Salt_4d	LYA22, LYA23, LYA24

## Sheet: Table S2
Supplementary Table S2. Statistics for RNA sequencing data
Sample ID	Clean read pairs	read length	Total read base (Gb)	mapping rate to genome	Sample name in analysis	Expressed genes	Non-expressed genes
LYA01	19661692	100 bp × 2	3.93234	0.9308	Col0_NC_2d	23607	14259
LYA02	26277909	100 bp × 2	5.25558	0.9743		23981	13885
LYA03	34559704	100 bp × 2	6.91194	0.974		24794	13072
LYA04	18701588	100 bp × 2	3.74032	0.9722	Col0_Salt_2d	23894	13972
LYA05	17094243	100 bp × 2	3.41885	0.9764		23747	14119
LYA06	26279911	100 bp × 2	5.25598	0.9748		24625	13241
LYA07	21044225	100 bp × 2	4.20885	0.9687	bes1D_NC_2d	23574	14292
LYA08	21299290	100 bp × 2	4.25986	0.9733		23755	14111
LYA09	23903977	100 bp × 2	4.7808	0.9717		23862	14004
LYA10	21891236	100 bp × 2	4.37825	0.9723	bes1D_Salt_2d	23930	13936
LYA11	20054012	100 bp × 2	4.0108	0.9727		23998	13868
LYA12	34955824	100 bp × 2	6.99116	0.9679		24938	12928
LYA13	34324850	100 bp × 2	6.86497	0.98	Col0_NC_4d	24595	13271
LYA14	39129208	100 bp × 2	7.82584	0.9785		24647	13219
LYA15	34386169	100 bp × 2	6.87723	0.98		24666	13200
LYA16	32931476	100 bp × 2	6.5863	0.9797	Col0_Salt_4d	24373	13493
LYA17	32207979	100 bp × 2	6.4416	0.9762		24669	13197
LYA18	33044641	100 bp × 2	6.60893	0.977		24688	13178
LYA19	34230406	100 bp × 2	6.84608	0.976	bes1D_NC_4d	24396	13470
LYA20	39611905	100 bp × 2	7.92238	0.9741		24600	13266
LYA21	33766707	100 bp × 2	6.75334	0.9762		24306	13560
LYA22	27580041	100 bp × 2	5.51601	0.9773	bes1D_Salt_4d	24352	13514
LYA23	34437667	100 bp × 2	6.88753	0.9764		24645	13221
LYA24	30843000	100 bp × 2	6.1686	0.9727		24692	13174

## Sheet: Table S3
Supplementary Table S3. Primer sequences for RT-qPCR
TAIR ID	Primer Name	Sequence (5' to 3')
AT2G01980	SOS1-F	CTTCCACTAAACCCAGCTCAAGG
	SOS1-R	TCACAACGATTCCTTCATCTTCATC
AT2G38170	CAX1-F	CCCTCGAAACTGGCTGTCTT
	CAX1-R	TGGCATTTTGTTTCTGGGA
AT3G51860	CAX3-F	TCACTTTACAGGATGGAACTTCTC
	CAX3-R	CTTCTCCCAAATTGTTCATGGGT
AT1G29230	CIPK18-F	GGTGTTTACCACCGTGACCT
	CIPK18-R	CCTCGGGTGCAATATACGCT
AT5G27150	NHX1-F	CCGCCTTGTTGATTGGGCTA
	NHX1-R	CCCAACAGCACCAAAAAGCAT
AT3G05030	NHX2-F	GGTATGCTAACCAAACCACTGA
	NHX2-R	GATTGATTTCGGAGTGCTATCG
AT5G24030	SLAH3-F	GCGTACACCTTTCCGATGAC
	SLAH3-R	GCGTGGATAATGGTGGTCAC
AT4G10310	HKT1-F	TCAGTGCATATGGAAACGTTGG
	HKT1-R	CAGCCACCATCGCTGATG
AT4G05320	UBQ10-F	AGATCCAGGACAAGGAGGTATTC
	UBQ10-R	CGCAGGACCAAGTGAAGAGTAG

## Sheet: Table S4
Supplementary Table S4. Primer sequences of Luciferase luminescence assays
TAIR ID	Primer Name	Sequence (5' to 3')
AT4G10310	Pgreen-0800-LUC-HKT1-promoter (XmaI, NcoI)	TCCCCCCGGGATCGTTCAGTTCTCCATTCAGC
	Pgreen-0800-LUC-HKT1-promoter (XmaI, NcoI)	CATGCCATGGTTTAGTTCTCGAGTCGGTTTA
AT5G24030	Pgreen-0800-LUC-SLAH3-promoter	TCCCCCCGGGATAACAAAAAAGCTCAT
	Pgreen-0800-LUC-SLAH3-promoter	CATGCCATGGATCAACTAGTCATGGTTCACG
AT3G51860	Pgreen-0800-LUC-CAX3-promoter	TCCCCCCGGGCATGCATGTGAGATGTTGATC
	Pgreen-0800-LUC-CAX3-promoter	CATGCCATGGGTTTTAAGACGTTTTGATTCT
AT3G05030	Pgreen-0800-LUC-NHX2-promoter	TCCCCCCGGGTGCACAGCTGATGAAAAGAGG
	Pgreen-0800-LUC-NHX2-promoter	CATGCCATGGGAGCACATAGCCAGAGCAGTT
AT1G19350	BES1-full -XmaI-BES1/BES1-D-SK62-FP	TCCCCCCGGGATGAAAAGATTCTTCTATAA
	BES1-full -XmaI-BES1/BES1-D-SK62-FP	GGGGTACCACTATGAGCTTTACCATT

## Sheet: Table S5
Supplementary Table S5. Primer sequences for EMSA
ID	Primer Name	Sequence (5' to 3')
1	pNHX2_EMSA_Ebox1F	GACAAAATAAATAAACAAGTGACGACAATATACATG
	pNHX2_EMSA_Ebox1R	CATGTATATTGTCGTCACTTGTTTATTTATTTTGTC
	pNHX2_EMSA_Ebox1mutF	GACAAAATAAATAAATTTTTTACGACAATATACATG
	pNHX2_EMSA_Ebox1mutR	CATGTATATTGTCGTAAAAAATTTATTTATTTTGTC
2	pNHX2_EMSA_Ebox2F	ACTCAATCCACCCTACACGTGTTCCTCTCTTTTCCC
	pNHX2_EMSA_Ebox2R	GGGAAAAGAGAGGAACACGTGTAGGGTGGATTGAGT
	pNHX2_EMSA_Ebox2mutF	ACTCAATCCACCCTATTTTTTTTCCTCTCTTTTCCC
	pNHX2_EMSA_Ebox2mutR	GGGAAAAGAGAGGAAAAAAAATAGGGTGGATTGAGT
3	pCAX3_EMSA_Ebox1F	ACTCCTCTTCAAGTACACGTGTAGTGTACAACACAA
	pCAX3_EMSA_Ebox1R	TTGTGTTGTACACTACACGTGTACTTGAAGAGGAGT
	pCAX3_EMSA_Ebox1mutF	ACTCCTCTTCAAGTATTTTTTTAGTGTACAACACAA
	pCAX3_EMSA_Ebox1mutR	TTGTGTTGTACACTAAAAAAATACTTGAAGAGGAGT
4	pCAX3_EMSA_Ebox2F	AAAGATTTTTTTATACACGTGTCAGTGAGGATTGCA
	pCAX3_EMSA_Ebox2R	TGCAATCCTCACTGACACGTGTATAAAAAAATCTTT
	pCAX3_EMSA_Ebox2mutF	AAAGATTTTTTTATATTTTTTTCAGTGAGGATTGCA
	pCAX3_EMSA_Ebox2mutR	TGCAATCCTCACTGAAAAAAATATAAAAAAATCTTT
5	pSLAH3_EMSA_Ebox1F	AACCATGTTATAGAGCAATTGCGAAGGGAATAGGTA
	pSLAH3_EMSA_Ebox1R	TACCTATTCCCTTCGCAATTGCTCTATAACATGGTT
	pSLAH3_EMSA_Ebox1mutF	AACCATGTTATAGAGTTTTTTCGAAGGGAATAGGTA
	pSLAH3_EMSA_Ebox1mutR	TACCTATTCCCTTCGAAAAAACTCTATAACATGGTT
6	pSLAH3_EMSA_Ebox2F	TTTTGTTTTCCTTCGCATATGCTTTCAACAATCTAA
	pSLAH3_EMSA_Ebox2R	TTAGATTGTTGAAAGCATATGCGAAGGAAAACAAAA
	pSLAH3_EMSA_Ebox2mutF	TTTTGTTTTCCTTCGTTTTTTCTTTCAACAATCTAA
	pSLAH3_EMSA_Ebox2mutR	TTAGATTGTTGAAAGAAAAAACGAAGGAAAACAAAA
7	pSLAH3_EMSA_Ebox3F	TTTTGTTTTCCTTCGCATATGCTTTCAACAATCTAA
	pSLAH3_EMSA_Ebox3R	TTAGATTGTTGAAAGCATATGCGAAGGAAAACAAAA
	pSLAH3_EMSA_Ebox3mutF	TTTTGTTTTCCTTCGTTTTTTCTTTCAACAATCTAA
	pSLAH3_EMSA_Ebox3mutR	TTAGATTGTTGAAAGAAAAAACGAAGGAAAACAAAA
8	pSLAH3_EMSA_Ebox4F	TAGTCTAATTCTATACAGCTGGGAAACCAGCTTAGT
	pSLAH3_EMSA_Ebox4R	ACTAAGCTGGTTTCCCAGCTGTATAGAATTAGACTA
	pSLAH3_EMSA_Ebox4mutF	TAGTCTAATTCTATATTTTTTGGAAACCAGCTTAGT
	pSLAH3_EMSA_Ebox4mutR	ACTAAGCTGGTTTCCAAAAAATATAGAATTAGACTA
9	pSLAH3_EMSA_Ebox5F	TATAGGTTTTAAGTGCAATTGTTTTGGATAAACAAA
	pSLAH3_EMSA_Ebox5R	TTTGTTTATCCAAAACAATTGCACTTAAAACCTATA
	pSLAH3_EMSA_Ebox5mutF	TATAGGTTTTAAGTGTTTTTTTTTTGGATAAACAAA
	pSLAH3_EMSA_Ebox5mutR	TTTGTTTATCCAAAAAAAAAACACTTAAAACCTATA
10	pSLAH3_EMSA_Ebox6F	TACCTTACTAAACCCCAAATGCCAATTTAGCTGTGA
	pSLAH3_EMSA_Ebox6R	TCACAGCTAAATTGGCATTTGGGGTTTAGTAAGGTA
	pSLAH3_EMSA_Ebox6mutF	TACCTTACTAAACCCTTTTTTCCAATTTAGCTGTGA
	pSLAH3_EMSA_Ebox6mutR	TCACAGCTAAATTGGAAAAAAGGGTTTAGTAAGGTA
11	pSLAH3_EMSA_Ebox7F	ATTCTCAAAGGCGCCCAAATGCACACTAGTATTTAT
	pSLAH3_EMSA_Ebox7R	ATAAATACTAGTGTGCATTTGGGCGCCTTTGAGAAT
	pSLAH3_EMSA_Ebox7mutF	ATTCTCAAAGGCGCCTTTTTTCACACTAGTATTTAT
	pSLAH3_EMSA_Ebox7mutR	ATAAATACTAGTGTGAAAAAAGGCGCCTTTGAGAAT
12	pHKT1_EMSA_Ebox1F	CATCCCATGTTACTCCATGTGTCAATACCAAAAAGA
	pHKT1_EMSA_Ebox1R	TCTTTTTGGTATTGACACATGGAGTAACATGGGATG
	pHKT1_EMSA_Ebox1mutF	CATCCCATGTTACTCTTTTTTTCAATACCAAAAAGA
	pHKT1_EMSA_Ebox1mutR	TCTTTTTGGTATTGAAAAAAAGAGTAACATGGGATG
13	pHKT1_EMSA_Ebox2F	GAAAGAGAACTTTTCCACGTGAATTAAAATAGACAT
	pHKT1_EMSA_Ebox2R	ATGTCTATTTTAATTCACGTGGAAAAGTTCTCTTTC
	pHKT1_EMSA_Ebox2mutF	GAAAGAGAACTTTTCTTTTTTAATTAAAATAGACAT
	pHKT1_EMSA_Ebox2mutR	ATGTCTATTTTAATTAAAAAAGAAAAGTTCTCTTTC
14	pHKT1_EMSA_Ebox3F	AAAATAACCTTGGTACATATGAAATGCTAACTTTTT
	pHKT1_EMSA_Ebox3R	AAAAAGTTAGCATTTCATATGTACCAAGGTTATTTT
	pHKT1_EMSA_Ebox3mutF	AAAATAACCTTGGTATTTTTTAAATGCTAACTTTTT
	pHKT1_EMSA_Ebox3mutR	AAAAAGTTAGCATTTAAAAAATACCAAGGTTATTTT
15	pHKT1_EMSA_Ebox4F	CGGCTTTGCTAACCGCAGCTGTGACCAAGAACATTT
	pHKT1_EMSA_Ebox4R	AAATGTTCTTGGTCACAGCTGCGGTTAGCAAAGCCG
	pHKT1_EMSA_Ebox4mutF	CGGCTTTGCTAACCGTTTTTTTGACCAAGAACATTT
	pHKT1_EMSA_Ebox4mutR	AAATGTTCTTGGTCAAAAAAACGGTTAGCAAAGCCG

## Sheet: Table S6
Supplementary Table S6. Six clusters generated by time-course clustering analysis
GENE_ID	CLUSTER	TAIR_ID	GENE_NAME	Col0_NC_2d	Col0_Salt_2d	bes1D_NC_2d	bes1D_Salt_2d	Col0_NC_4d	Col0_Salt_4d	bes1D_NC_4d	bes1D_Salt_4d	Membership (Score to all six clusters)						Note
												1	5	6	2	3	4
AT1G01453	1	AT1G01453	AT1G01453	0.418127	0.196404	0.42313	0.0764857	0.424803	0.327624	0.338864	0.2887	0.587559	0.384303	0.00813449	0.00686175	0.00646045	0.00668075
AT1G01580	1	AT1G01580	FRO2	1.32228	0.521798	1.22669	0.0956323	0.358966	3.99606	0.199937	1.28507	0.842587	0.140192	0.00511592	0.00408924	0.00391199	0.0041033
AT1G02570	1	AT1G02570	AT1G02570	0.486169	0.296465	0.0454757	0.112005	0.312608	0.437091	0.226904	0.185703	0.991589	0.00658539	0.000575318	0.000408537	0.000404345	0.000437487
AT1G04180	1	AT1G04180	YUC9	0.93727	0.593881	0.834658	0.212115	1.02572	0.929385	0.943296	0.417134	0.938023	0.044133	0.00582794	0.00384643	0.0038851	0.0042843
AT1G04425	1	AT1G04425	AT1G04425	8.77488	4.24656	7.08892	2.92142	6.27301	9.07979	4.18205	5.32084	0.659815	0.313762	0.00769015	0.00640174	0.00605116	0.00627941
AT1G06573	1	AT1G06573	AT1G06573	22.5514	16.7741	30.7754	14.7828	21.2546	20.1611	28.0745	18.121	0.970154	0.025171	0.00142693	0.00108045	0.00105001	0.00111715
AT1G07373	1	AT1G07373	AT1G07373	2.21951	1.30175	1.80795	0.694878	0.668888	10.8248	0.144787	5.56836	0.972098	0.0234908	0.0013476	0.00101874	0.000990497	0.00105428
AT1G07560	1	AT1G07560	AT1G07560	0.730411	0.273598	0.799362	0.196393	0.94787	0.42214	1.2198	0.33091	0.610703	0.361603	0.00802321	0.00673984	0.00635355	0.00657742
AT1G08643	1	AT1G08643	AT1G08643	6.24661	3.56962	2.08025	0.96701	2.43326	4.30382	0.617123	0.584636	0.967242	0.0243576	0.0027006	0.00184125	0.00184318	0.0020155
AT1G09090	1	AT1G09090	RBOHB	2.82434	1.49275	2.37463	0.364561	3.25349	2.55411	2.58233	1.04517	0.989501	0.0081656	0.00073727	0.000520726	0.000516165	0.000559258
AT1G09125	1	AT1G09125	AT1G09125	1.41786	1.48413	0.37341	0.0979083	0.724215	1.19602	0	0.109308	0.501068	0.179197	0.129072	0.0539108	0.0611085	0.0756433
AT1G09495	1	AT1G09495	AT1G09495	1.60701	0.888651	1.47851	0.480074	1.17108	1.16302	0.561431	0.998538	0.907403	0.0808272	0.00353356	0.00276588	0.00266224	0.00280788
AT1G09505	1	AT1G09505	AT1G09505	2.27705	2.37107	2.23785	0.857333	0.627183	23.6102	0.570385	14.7626	0.486072	0.178744	0.13658	0.0558431	0.06361	0.0791517
AT1G10460	1	AT1G10460	GLP7	0.71068	0.714889	0.381936	0.14757	0.944358	0.728442	0.689228	0.666667	0.499353	0.179161	0.129916	0.054133	0.0613944	0.076042
AT1G11460	1	AT1G11460	UMAMIT26	0.487953	0.0412067	0.214661	0	0.348673	0.0415177	0.242435	0.0461713	0.53976	0.431495	0.00827487	0.00703917	0.00661081	0.00682103
AT1G11850	1	AT1G11850	AT1G11850	11.2746	4.88826	8.26818	2.94716	15.2596	5.2788	14.0296	3.86085	0.509744	0.461337	0.00830259	0.00709971	0.00665723	0.00685944
AT1G12010	1	AT1G12010	AT1G12010	2.39158	1.39552	1.53265	0.788165	4.03414	2.46295	3.18089	2.00222	0.940708	0.0509955	0.0025092	0.00193551	0.00187093	0.00198089
AT1G12980	1	AT1G12980	ESR1	0.27677	0.189844	0.233845	0.068868	0.123746	0.16817	0.06369	0.110948	0.843442	0.0984748	0.0197916	0.0119621	0.0123724	0.0139571
AT1G13510	1	AT1G13510	AT1G13510	0.808149	0.42138	0.838192	0.143996	0.584271	0.489431	0.619274	0.272215	0.993609	0.00519659	0.000370526	0.000271567	0.000266387	0.000285849
AT1G13609	1	AT1G13609	AT1G13609	17.5406	13.0815	9.34284	5.34195	12.7698	63.9662	3.3916	54.1157	0.802804	0.117496	0.0276374	0.0160998	0.0168145	0.0191482
AT1G13610	1	AT1G13610	AT1G13610	0.131718	0.0952573	0.289254	0	0.1376	0.234265	0.0839207	0.138169	0.881274	0.0784447	0.0135029	0.00844488	0.00865525	0.00967833
AT1G13620	1	AT1G13620	RGF2	0.935247	0.366941	0.681173	0.0921297	0.628448	0.912881	0.493187	0.112653	0.989746	0.00843298	0.000562231	0.000416159	0.000407074	0.000435688
AT1G15380	1	AT1G15380	GLYI4	10.3133	6.14369	8.18503	3.3076	8.30135	8.87365	9.46995	7.96576	0.930777	0.0598321	0.00283346	0.00219621	0.00211996	0.00224171
AT1G16400	1	AT1G16400	CYP79F2	8.13705	4.61334	8.31833	2.55864	9.60292	9.48388	8.66628	5.93205	0.944681	0.0474764	0.00237439	0.00182773	0.0017678	0.00187272
AT1G18410	1	AT1G18410	AT1G18410	0.0771397	0.0367897	0.0731937	0.022086	0.112122	0.0846333	0.110982	0.097656	0.96849	0.0266129	0.00149395	0.00113269	0.00110036	0.00117032
AT1G19050	1	AT1G19050	ARR7	12.837	8.13039	11.0492	3.81161	7.50926	7.7595	7.25314	6.77688	0.988631	0.00882036	0.000805988	0.000568136	0.000563472	0.000610829
AT1G20470	1	AT1G20470	AT1G20470	3.31896	1.47688	3.55309	1.04399	3.43794	1.60678	2.70805	1.29068	0.86537	0.0871387	0.0160302	0.00988212	0.0101675	0.0114116
AT1G20700	1	AT1G20700	WOX14	1.03348	0.290908	0.359945	0.190667	1.01847	1.06892	0.264654	0.481219	0.491141	0.479913	0.00829662	0.00711752	0.00666747	0.00686413
AT1G21050	1	AT1G21050	AT1G21050	18.9676	7.56041	10.9303	4.03948	9.79543	12.3338	8.09126	6.88406	0.52057	0.450555	0.00829792	0.00708239	0.00664474	0.00684998
AT1G21270	1	AT1G21270	WAK2	6.61611	7.84694	0.20805	0.723669	8.48345	8.26697	0.342797	0.791184	0.428724	0.174135	0.168136	0.0629255	0.0731196	0.0929601
AT1G22260	1	AT1G22260	ZYP1a	0.346931	0.14177	0.26791	0.0568833	0.287967	0.143073	0.218546	0.0972607	0.859	0.125023	0.00475781	0.0037851	0.00362604	0.00380809
AT1G22340	1	AT1G22340	UGT85A7	0.414963	0.21025	0.229654	0.0952093	0.436197	0.622042	0.254228	0.42754	0.845982	0.137048	0.00504397	0.00402791	0.00385438	0.00404389
AT1G22590	1	AT1G22590	AGL87	34.1626	11.9075	11.599	3.99812	29.0479	10.7381	7.68238	1.73181	0.644919	0.328225	0.00780539	0.00651585	0.0061539	0.00638131
AT1G22650	1	AT1G22650	A/N-InvD	6.26842	3.12458	2.70424	1.32934	5.4026	2.63012	2.62874	1.16574	0.923304	0.0665153	0.00306635	0.00238467	0.00229965	0.00242958
AT1G23150	1	AT1G23150	AT1G23150	5.15341	4.66523	3.75087	1.62928	3.66458	5.41816	2.0712	1.67626	0.634946	0.168842	0.0735367	0.036251	0.0394992	0.0469249
AT1G23960	1	AT1G23960	AT1G23960	18.024	23.1615	0.910783	1.02838	17.764	29.773	0.819975	1.23574	0.377864	0.166322	0.200441	0.0685727	0.0812535	0.105546
AT1G24145	1	AT1G24145	AT1G24145	1.43473	1.36648	0.0571013	0.150978	3.13447	2.99119	0.344446	0.223163	0.591553	0.17509	0.0894492	0.0419636	0.046279	0.0556647
AT1G24240	1	AT1G24240	AT1G24240	12.8107	10.2256	4.13402	3.87327	11.7363	11.1686	3.76278	4.33349	0.755005	0.136571	0.0383956	0.0213929	0.0226024	0.0260335
AT1G24620	1	AT1G24620	AT1G24620	1.1983	1.03188	0.810158	0.292483	0.770205	1.31949	0.912696	0.790312	0.612377	0.172445	0.0815818	0.0392104	0.0429896	0.0513968
AT1G26150	1	AT1G26150	PERK10	30.1098	14.2755	17.8276	8.79798	39.3586	13.4234	19.5549	8.82563	0.579685	0.392049	0.00816584	0.00689785	0.00649172	0.0067106
AT1G26780	1	AT1G26780	MYB117	0.871685	0.593685	0.422936	0.252198	0.778636	0.538412	0.519915	0.508716	0.926698	0.0513992	0.00719292	0.00469397	0.00475583	0.00525988
AT1G27140	1	AT1G27140	GSTU14	2.8919	1.83052	3.03543	0.874509	2.35804	2.04911	2.32444	2.11905	0.981673	0.0139882	0.00138095	0.000960848	0.000956435	0.00104034
AT1G27285	1	AT1G27285	AT1G27285	0.838122	0.314396	0.0393227	0.0103607	0.73184	0.286017	0.0414903	0.0161517	0.866947	0.117709	0.00457481	0.00363079	0.00348065	0.00365772
AT1G27670	1	AT1G27670	AT1G27670	1.22377	0.613538	1.1441	0.368681	1.55061	0.934223	0.804996	0.533716	0.748191	0.228879	0.00673392	0.00550711	0.00523301	0.0054559
AT1G27921	1	AT1G27921	AT1G27921	6.62209	2.65445	3.34764	1.47552	4.93699	2.82722	3.96788	1.75742	0.983981	0.0122878	0.00118549	0.000828083	0.000823378	0.000894697
AT1G28670	1	AT1G28670	ARAB-1	42.0102	14.832	5.58548	2.09242	36.888	16.8907	3.87557	2.06186	0.862069	0.122196	0.00468791	0.00372608	0.00357046	0.00375063
AT1G28765	1	AT1G28765	AT1G28765	1.12086	0.657002	0.223857	0.156938	1.80875	0.471405	0.318316	0.177487	0.968362	0.0267236	0.00149906	0.00113668	0.0011042	0.00117437
AT1G29090	1	AT1G29090	AT1G29090	0.460969	0.190882	0.781601	0.09944	0.110963	0.509994	0.172747	0.25414	0.968772	0.0232787	0.0025532	0.00174412	0.00174502	0.00190721
AT1G29170	1	AT1G29170	WAVE2	6.79198	5.68419	3.38561	2.33344	5.26296	4.5993	2.99711	2.00601	0.73897	0.142171	0.0423944	0.0232609	0.0246731	0.0285297
AT1G29440	1	AT1G29440	SAUR63	1.82851	0.807943	4.56223	0.406824	2.13327	1.62559	3.1948	0.525076	0.934606	0.0463482	0.006231	0.00409825	0.00414337	0.00457321
AT1G29450	1	AT1G29450	AT1G29450	1.37905	0.420972	2.11066	0.102914	2.23449	0.842931	1.6964	0.0567883	0.563093	0.408406	0.00822124	0.00696502	0.00654919	0.00676476
AT1G29590	1	AT1G29590	eIF4E3	2.44839	2.55525	0.682197	0.550921	2.09948	1.82835	0.756995	0.741727	0.442127	0.175616	0.160332	0.0613245	0.0709154	0.0896852
AT1G29720	1	AT1G29720	AT1G29720	1.15056	0.440634	0.454989	0.123371	1.42093	0.619037	0.663793	0.215722	0.885298	0.100903	0.00412645	0.00325569	0.00312646	0.00329061
AT1G29730	1	AT1G29730	AT1G29730	0.914599	0.399813	0.434925	0.136865	0.919872	0.374223	0.334845	0.231082	0.854431	0.129237	0.00486013	0.00387171	0.00370755	0.00389231
AT1G29785	1	AT1G29785	AT1G29785	2.37197	8.21499	3.56152	2.11813	1.44803	5.56854	2.28298	2.23088	0.682805	0.158641	0.0580453	0.0301131	0.0323979	0.0379974
AT1G30590	1	AT1G30590	AT1G30590	15.7899	7.9609	9.48235	5.596	13.752	8.67017	9.73721	5.42993	0.589019	0.382869	0.00812832	0.00685476	0.00645437	0.00667492
AT1G30835	1	AT1G30835	SADHU1-2	20.5795	13.71	3.99126	2.75142	16.5289	13.9282	3.46957	3.57501	0.798423	0.119393	0.0285531	0.0165665	0.0173202	0.0197443
AT1G30840	1	AT1G30840	PUP4	2.82946	1.44329	4.41576	0.906398	3.60043	2.03142	3.63426	1.271	0.711966	0.263476	0.00718451	0.00592021	0.00561296	0.00584037
AT1G30990	1	AT1G30990	AT1G30990	0.938947	0.364613	0.345321	0.0726013	0.43362	2.32766	0.294816	0.65581	0.985039	0.0115036	0.00109739	0.000768008	0.000763238	0.000828937
AT1G31258	1	AT1G31258	AT1G31258	13.4231	14.438	1.27844	1.5318	10.6834	24.0266	0.766987	1.94566	0.563608	0.17763	0.10071	0.0456742	0.0507817	0.0615967
AT1G31430	1	AT1G31430	AT1G31430	1.13305	0.700622	0.423905	0.372885	0.993519	0.725297	0.481133	0.447408	0.959781	0.0341953	0.0018319	0.00139759	0.00135527	0.00143907
AT1G31600	1	AT1G31600	TRM9	13.323	9.84481	1.31945	2.09309	12.7284	11.0801	1.27061	2.06137	0.84668	0.0968484	0.0192158	0.011648	0.0120382	0.0135699
AT1G31720	1	AT1G31720	AT1G31720	0.502232	0.21057	0.0246067	0	0.49537	0.388856	0.00829233	0.0478407	0.988682	0.00878252	0.00080199	0.000565381	0.000560722	0.000607831
AT1G31760	1	AT1G31760	AT1G31760	3.59952	1.6832	2.0418	0.93293	2.48719	2.89587	1.0551	1.36272	0.699647	0.275305	0.00731872	0.00604572	0.00572775	0.00595593
AT1G31835	1	AT1G31835	AT1G31835	1.8978	1.7893	0.294256	0.152348	1.85616	2.26599	0.316733	0.179577	0.934964	0.0461169	0.00618839	0.00407169	0.00411612	0.0045427
AT1G32190	1	AT1G32190	AT1G32190	8.15033	5.2064	4.03026	1.63904	6.52763	5.73149	3.67126	1.77126	0.92125	0.0548188	0.00787924	0.0051147	0.00518959	0.00574748
AT1G32540	1	AT1G32540	LOL1	9.60909	5.04116	4.72149	3.17425	9.43431	5.1983	6.7492	3.17681	0.912638	0.0761027	0.00338379	0.00264322	0.0025457	0.0026864
AT1G32780	1	AT1G32780	AT1G32780	1.2745	1.23601	0.62238	0.316272	1.03915	0.854272	0.476884	0.373897	0.546235	0.178631	0.108135	0.0479795	0.0536228	0.0653965
AT1G33280	1	AT1G33280	NAC015	0.910872	0.617768	0.486237	0.222913	0.679538	0.361726	0.30896	0.265775	0.859575	0.0902078	0.0169928	0.0104209	0.0107368	0.0120668
AT1G33540	1	AT1G33540	scpl18	0.246052	0	0.201644	0.0374793	0.0980657	0.0730653	0.128471	0	0.728596	0.247558	0.00698823	0.00573886	0.00544652	0.0056723
AT1G33930	1	AT1G33930	AT1G33930	1.14066	0.603011	0.707409	0.153073	2.23091	0.536858	1.20763	0.288946	0.97198	0.0210009	0.00224968	0.00154324	0.00154223	0.00168374
AT1G36940	1	AT1G36940	AT1G36940	3.53032	2.10259	1.47311	1.21553	3.45322	2.13814	2.37971	1.57836	0.960573	0.0335029	0.00180198	0.00137405	0.00133263	0.00141524
AT1G43590	1	AT1G43590	AT1G43590	8.70895	4.92159	1.31978	0.528363	7.30361	6.89579	1.16839	1.15538	0.916823	0.057562	0.00845114	0.00546268	0.00554907	0.00615237
AT1G45015	1	AT1G45015	AT1G45015	0.992999	0.756573	0.459491	0.185157	0.639049	1.08857	0.443501	0.358063	0.782337	0.1261	0.0320355	0.0183132	0.0192206	0.0219939
AT1G46552	1	AT1G46552	AT1G46552	0.116683	0.0511377	0.0698193	0.020759	0.0931917	0.107778	0.0480007	0.0595583	0.639492	0.333504	0.00784426	0.0065549	0.00618892	0.00641592
AT1G48670	1	AT1G48670	AT1G48670	0.934458	0.609267	0.535076	0.249028	0.904555	0.749816	0.360764	0.360032	0.968944	0.0231568	0.0025367	0.00173323	0.00173402	0.00189507
AT1G48800	1	AT1G48800	AT1G48800	0.0878153	0	0.052688	0	0.0766087	0	0.021551	0	0.995108	0.00393347	0.000298891	0.000216967	0.000213411	0.000229579
AT1G49570	1	AT1G49570	AT1G49570	3.95133	5.08668	2.71881	1.27912	4.25066	18.6859	2.45081	4.22924	0.334836	0.157052	0.231607	0.0726337	0.0876529	0.116219
AT1G50580	1	AT1G50580	AT1G50580	1.01092	0.571295	1.01195	0.331505	0.780258	0.591073	0.888049	0.583847	0.879144	0.106525	0.00428097	0.00338449	0.00324821	0.00341693
AT1G52100	1	AT1G52100	AT1G52100	31.149	11.0334	21.1701	5.39844	19.9481	14.6195	8.63958	6.45675	0.598423	0.373636	0.00808583	0.00680748	0.00641307	0.00663516
AT1G52120	1	AT1G52120	AT1G52120	0.134914	0.062241	0.0689567	0.006151	0.0554127	0.762707	0.00539233	0.259668	0.958847	0.0301977	0.00353927	0.00238887	0.00239805	0.00262912
AT1G53870	1	AT1G53870	AT1G53870	1.13402	0.816747	0.870786	0.216647	1.97041	0.649326	0.850211	0.243024	0.983686	0.0135574	0.000847087	0.000632848	0.000617393	0.000659188
AT1G53890	1	AT1G53890	AT1G53890	1.15763	0.825848	0.883663	0.226634	2.01133	0.660988	0.868485	0.245931	0.980076	0.0151582	0.00151892	0.00105415	0.00105006	0.00114294
AT1G53990	1	AT1G53990	GLIP3	0.383993	0.106509	0.144262	0.119707	0.59315	0.159812	0.66695	0.137372	0.752967	0.224339	0.00666803	0.00544759	0.00517803	0.00540006
AT1G55580	1	AT1G55580	LAS	0.719828	0.342159	0.466873	0.182896	0.877523	0.375848	0.713847	0.291599	0.556563	0.414859	0.00823909	0.00698816	0.00656869	0.00678285
AT1G56680	1	AT1G56680	AT1G56680	4.2505	1.84774	3.31842	0.706432	2.67643	1.51605	2.26887	0.885133	0.881671	0.104215	0.00421805	0.00333199	0.0031986	0.00336547
AT1G58684	1	AT1G58684	AT1G58684	159.445	146.911	172.405	133.068	112.963	123.529	122.62	119.929	0.902253	0.0854872	0.00367728	0.00288398	0.00277434	0.00292461
AT1G63230	1	AT1G63230	AT1G63230	1.74832	0.969959	0.277808	0.156027	1.32689	0.550882	0.285325	0.129193	0.97284	0.0203867	0.00216963	0.00149005	0.0014886	0.00162469
AT1G63350	1	AT1G63350	AT1G63350	1.4288	1.11872	0.103513	0.102531	1.64108	1.10427	0.102098	0.0414987	0.703976	0.153007	0.0518374	0.0274786	0.0294035	0.034298
AT1G63360	1	AT1G63360	AT1G63360	7.61858	5.10192	0.599048	0.348726	8.50187	3.03194	0.60877	0.314015	0.845241	0.0975734	0.0194708	0.0117873	0.0121864	0.0137415
AT1G63370	1	AT1G63370	AT1G63370	1.37603	1.65662	0.383751	1.29683	1.37559	1.15533	1.10256	1.14675	0.610054	0.172772	0.082438	0.0395166	0.0433534	0.0518662
AT1G63380	1	AT1G63380	AT1G63380	1.62538	1.25728	0.681894	0.530922	1.8567	1.17302	0.468256	0.655133	0.747037	0.139404	0.0403574	0.0223157	0.0236235	0.0272622
AT1G63390	1	AT1G63390	AT1G63390	1.16365	0.881884	0.0162727	0.0282733	1.30604	0.804943	0.0457833	0.0997377	0.826076	0.106919	0.023003	0.0136867	0.0142151	0.0161004
AT1G63400	1	AT1G63400	AT1G63400	2.13628	1.40115	1.15099	0.703985	1.70411	0.968665	0.956432	0.642902	0.92601	0.0518337	0.00727853	0.00474664	0.00481007	0.0053208
AT1G63855	1	AT1G63855	AT1G63855	3.39507	2.27013	2.61936	1.15524	2.71216	2.19138	2.30891	1.31193	0.987879	0.0100059	0.000652038	0.000484225	0.000473209	0.000506035
AT1G63880	1	AT1G63880	AT1G63880	20.3973	18.3313	3.72749	2.79907	19.522	14.5576	3.26749	2.85877	0.63706	0.168465	0.072808	0.0359755	0.0391765	0.0465144
AT1G64260	1	AT1G64260	AT1G64260	0.198971	0.120493	0.0261777	0.0134837	0.310373	0.14642	0.00428067	0.00451933	0.96209	0.0279572	0.00320933	0.00217441	0.00218048	0.00238823
AT1G64270	1	AT1G64270	AT1G64270	4.93552	2.43924	0.420045	0.154306	3.84609	2.23519	0.331907	0.237811	0.98582	0.010923	0.00103302	0.000724008	0.000719218	0.000780831
AT1G65150	1	AT1G65150	AT1G65150	4.35465	2.72752	1.65264	0.670935	3.28544	2.7652	1.13385	0.508709	0.928885	0.0500126	0.0069228	0.00452741	0.00458439	0.00506744
AT1G65860	1	AT1G65860	FMO	3.69442	5.8041	3.77888	2.50629	6.88187	7.06677	6.89784	5.08977	0.989728	0.00844784	0.00056309	0.000416809	0.000407706	0.000436361
AT1G66100	1	AT1G66100	AT1G66100	8.52694	5.97899	7.1997	0.774949	18.8141	9.90145	9.3421	1.60492	0.808909	0.114803	0.0263843	0.0154558	0.0161184	0.0183293
AT1G66440	1	AT1G66440	AT1G66440	0.191145	0.0754443	0.148448	0.060482	0.25133	0.0716427	0.248117	0.046085	0.632842	0.339981	0.00788965	0.00660093	0.0062301	0.00645651
AT1G66800	1	AT1G66800	AT1G66800	3.21829	2.12198	2.67535	1.10342	2.10175	3.14642	1.78199	1.74317	0.952385	0.0346044	0.0042183	0.00282658	0.00284313	0.00312297
AT1G67110	1	AT1G67110	CYP735A2	2.84498	1.52431	2.37542	1.00635	1.90106	3.35054	2.5181	3.07173	0.564133	0.40738	0.00821819	0.00696116	0.00654592	0.00676171
AT1G68800	1	AT1G68800	TCP12	0.0815937	0.05555	0.018228	0.00238933	0.0869103	0.029798	0.028898	0.004805	0.783539	0.125613	0.0317687	0.0181809	0.0190762	0.0218225
AT1G69320	1	AT1G69320	CLE10	0.792178	0.407885	0.43	0.150984	0.721961	0.470727	0.727293	0.294255	0.917051	0.0721301	0.00325452	0.0025377	0.00244534	0.00258172
AT1G70860	1	AT1G70860	AT1G70860	0.474316	0.248725	0.283199	0.0892757	0.773122	0.345905	0.596121	0.162288	0.992026	0.00652028	0.000449937	0.00033137	0.000324601	0.000347875
AT1G70880	1	AT1G70880	AT1G70880	1.25063	1.25143	0.769974	0.28084	2.4228	2.43968	0.98558	1.21545	0.509894	0.179315	0.124788	0.052763	0.0596383	0.0736019
AT1G71870	1	AT1G71870	AT1G71870	3.24402	1.72839	2.11325	1.06242	3.02842	2.10372	1.86525	1.50223	0.712023	0.263421	0.00718387	0.00591962	0.00561241	0.00583982
AT1G75500	1	AT1G75500	WAT1	71.9181	30.4968	49.8997	20.4637	67.6875	36.8721	52.7858	34.4612	0.585925	0.38591	0.00814126	0.00686947	0.00646715	0.00668716
AT1G75945	1	AT1G75945	AT1G75945	17.5395	16.1139	1.29202	0.891444	15.7138	18.9847	0.794886	1.15249	0.583844	0.175906	0.0924734	0.0429862	0.0475117	0.0572781
AT1G76220	1	AT1G76220	AT1G76220	0.476585	0.523462	0.20226	0.153298	0.270902	0.252321	0.181066	0.199325	0.460239	0.177228	0.150213	0.0591037	0.0679145	0.0853025
AT1G76420	1	AT1G76420	CUC3	1.11534	0.89427	0.335497	0.337241	0.798961	0.911357	0.262786	0.287313	0.599993	0.174096	0.086208	0.0408458	0.0449384	0.0539188
AT1G77690	1	AT1G77690	LAX3	10.7693	5.68175	7.05944	2.65092	10.7207	6.43384	7.84892	4.53078	0.958082	0.0356816	0.00189552	0.00144774	0.00140344	0.0014898
AT1G77870	1	AT1G77870	MUB5	0.29667	0.150589	0.365299	0.016536	0.300102	0.0956007	0.292847	0.106435	0.9123	0.060331	0.00904836	0.00582364	0.00592265	0.00657386
AT1G78370	1	AT1G78370	GSTU20	242.444	121.453	231.174	81.7488	217.984	313.146	167.693	170.632	0.571478	0.400134	0.00819505	0.00693258	0.00652157	0.00673887
AT1G78520	1	AT1G78520	AT1G78520	0.618378	0.231729	0.372473	0.0575383	0.482035	0.226812	0.320548	0.038934	0.763101	0.214724	0.00652303	0.00531726	0.00505748	0.00527744
AT1G79250	1	AT1G79250	AGC1.7	0.1205	0.0915157	0.107159	0.008869	0.174113	0.224391	0.159681	0.095069	0.738943	0.142181	0.0424016	0.0232642	0.0246768	0.0285342
AT1G80050	1	AT1G80050	APT2	10.8327	6.06212	6.93409	3.53793	9.1471	10.9274	5.44653	6.24449	0.968243	0.0268269	0.00150383	0.0011404	0.00110778	0.00117815
AT1G80730	1	AT1G80730	ZFP1	0.727327	0.395744	0.421595	0.160215	0.588383	0.366352	0.642076	0.282907	0.993182	0.00537198	0.000454458	0.000324392	0.000320595	0.000346403
AT2G01422	1	AT2G01422	AT2G01422	23.1974	26.0039	0.286597	0.224702	17.7106	20.619	0.165	0.310184	0.462441	0.177393	0.149015	0.0588297	0.0675483	0.0847733
AT2G01905	1	AT2G01905	CYCJ18	0.120532	0	0.0597333	0.0121297	0.0253683	0.0113057	0.151299	0.0298697	0.917686	0.0715585	0.00323566	0.00252234	0.00243072	0.00256646
AT2G04480	1	AT2G04480	AT2G04480	0.171118	0	0.122866	0.0182733	0.106706	0.0869853	0.064042	0.093964	0.805924	0.174364	0.00582784	0.00470322	0.00448668	0.0046942
AT2G05185	1	AT2G05185	AT2G05185	2.69734	1.28292	1.45754	1.14095	2.02969	1.74052	1.99478	1.60983	0.910147	0.0783495	0.00345554	0.00270193	0.00260149	0.00274457
AT2G05540	1	AT2G05540	AT2G05540	14.2239	7.42468	9.75457	3.09613	19.1772	13.9647	11.2801	4.77272	0.975225	0.0207953	0.00121738	0.000917761	0.000893027	0.000951221
AT2G05914	1	AT2G05914	AT2G05914	1.44819	0.866516	0.484347	0.303638	0.722273	0.757688	0.279549	0.266197	0.78723	0.124102	0.030956	0.0177765	0.0186353	0.0212995
AT2G05995	1	AT2G05995	AT2G05995	0.332269	0.418743	0	0.037279	0.25672	0.321028	0.009658	0	0.741916	0.141172	0.0416447	0.0229145	0.024288	0.0280642
AT2G07875	1	AT2G07875	AT2G07875	0.754752	1.06045	0.572195	0.310718	0.265727	0.500241	0.287954	0.428105	0.307598	0.149944	0.253511	0.0747427	0.0913415	0.122863
AT2G13550	1	AT2G13550	AT2G13550	4.20316	2.26769	3.25449	1.30119	3.29553	1.85644	3.91914	1.61934	0.949852	0.042911	0.00219422	0.00168422	0.00163035	0.0017284
AT2G14920	1	AT2G14920	ST4A	0.226557	0.092246	0.105039	0.00968767	0.365242	0.156736	0.160508	0	0.789079	0.123338	0.0305527	0.0175749	0.0184158	0.0210394
AT2G16005	1	AT2G16005	AT2G16005	22.1051	11.3203	20.8009	6.71485	12.8024	9.50606	7.76358	5.46481	0.774032	0.204379	0.0063585	0.00517041	0.00492138	0.00513875
AT2G16140	1	AT2G16140	AT2G16140	0.175823	0.111148	0.140481	0.00683133	0.127215	0.182905	0.026539	0.0627283	0.925156	0.0523719	0.0073852	0.00481219	0.00487761	0.00539667
AT2G16980	1	AT2G16980	AT2G16980	0.982078	0.752755	1.06523	0.2475	1.47978	0.789877	1.11356	0.348715	0.81016	0.114244	0.0261308	0.0153248	0.015977	0.0181631
AT2G17070	1	AT2G17070	AT2G17070	0.62576	0.249435	0.473959	0.132031	0.541852	0.380022	0.301397	0.0946287	0.494246	0.476808	0.00829885	0.0071156	0.00666675	0.00686436
AT2G17080	1	AT2G17080	AT2G17080	1.34888	0.706691	0.746235	0.236662	1.23614	0.916277	0.411035	0.289466	0.991161	0.0072451	0.000492889	0.000363762	0.000356119	0.000381445
AT2G18260	1	AT2G18260	SYP112	0.914353	0.437169	0.890262	0.234565	0.999337	0.32882	0.617645	0.31706	0.980677	0.0161214	0.000982055	0.000736294	0.000717581	0.000765445
AT2G19660	1	AT2G19660	AT2G19660	0.675134	0.385169	0.708003	0.191628	0.890432	0.410613	0.95483	0.239029	0.995165	0.00387472	0.000299853	0.000217055	0.000213667	0.000230024
AT2G19910	1	AT2G19910	AT2G19910	0.891208	0.374877	0.9801	0.231871	0.99372	0.338783	0.973802	0.407258	0.709844	0.265511	0.0072083	0.00594236	0.00563324	0.00586081
AT2G19990	1	AT2G19990	PR-1-LIKE	1.59587	0.899496	1.4368	0.46085	2.89885	4.57518	1.29898	1.4381	0.927597	0.0626721	0.00293366	0.00227716	0.00219718	0.00232248
AT2G20080	1	AT2G20080	AT2G20080	1.14388	0.42408	1.19048	0.170964	1.26347	0.535013	0.891836	0.349889	0.85569	0.128076	0.00483215	0.003848	0.00368524	0.00386927
AT2G20721	1	AT2G20721	AT2G20721	4.47286	2.41617	2.0115	1.43147	1.20855	2.33614	2.04764	1.33322	0.992328	0.00602326	0.00051899	0.000369363	0.000365344	0.000395058
AT2G22122	1	AT2G22122	AT2G22122	8.13594	4.04132	9.66484	1.62943	11.0633	5.39366	8.75791	2.47329	0.955948	0.0375511	0.00197444	0.00151005	0.00146328	0.00155276
AT2G22200	1	AT2G22200	AT2G22200	3.59671	2.33718	2.37299	0.971883	2.26412	1.11299	1.65941	0.914632	0.958928	0.0301422	0.00353096	0.00238348	0.00239258	0.00262306
AT2G25980	1	AT2G25980	AT2G25980	14.0687	6.8616	11.0651	3.22918	11.705	7.76522	11.0146	4.14998	0.893782	0.0931751	0.00390613	0.00307287	0.00295341	0.00311087
AT2G26040	1	AT2G26040	PYL2	3.94689	2.31993	3.89768	1.3558	3.11031	2.2953	2.94201	1.85847	0.946186	0.0461463	0.00232253	0.00178635	0.00172819	0.00183115
AT2G27000	1	AT2G27000	CYP705A8	4.97185	3.36054	4.47138	1.67839	4.39927	3.46258	4.11	2.51155	0.974774	0.019	0.00199167	0.00137147	0.00136913	0.00149326
AT2G27010	1	AT2G27010	CYP705A9	2.46377	1.2915	2.15718	0.929243	2.84523	1.94374	2.56674	1.07277	0.496699	0.474357	0.00830026	0.00711378	0.00666589	0.00686426
AT2G30424	1	AT2G30424	TCL2	7.38324	3.49688	5.80599	2.05317	8.17131	4.77748	6.71631	3.59599	0.674832	0.299227	0.0075611	0.00627631	0.00593766	0.00616629
AT2G30670	1	AT2G30670	AT2G30670	0.911041	0.476762	0.274915	0.104879	0.816741	1.02925	0.406432	0.296617	0.931708	0.0590008	0.00280378	0.00217226	0.0020971	0.00221779
AT2G34020	1	AT2G34020	AT2G34020	2.30482	1.15357	1.90883	0.591351	2.05795	1.67352	1.49451	0.839385	0.792517	0.186951	0.0060604	0.00490684	0.00467643	0.00488854
AT2G34325	1	AT2G34325	AT2G34325	0.524987	0.258425	0.368867	0.0404317	0.150512	0.202914	0.284559	0.0873947	0.839681	0.100343	0.0204694	0.0123299	0.0127643	0.0144117
AT2G34655	1	AT2G34655	AT2G34655	0.415096	0.339458	0.155028	0.106453	0.441797	0.534221	0.107767	0.137689	0.84034	0.100018	0.02035	0.0122652	0.0126954	0.0143317
AT2G35270	1	AT2G35270	GIK	1.54139	1.01395	1.59484	0.411132	1.78482	2.26952	2.06366	1.45798	0.965022	0.0259147	0.00291746	0.00198365	0.00198724	0.00217459
AT2G35612	1	AT2G35612	AT2G35612	0.337013	0.437236	0.284478	0.068528	0.146933	0.333754	0.153308	0.426024	0.371547	0.165113	0.204779	0.0692163	0.0822275	0.107117
AT2G36355	1	AT2G36355	AT2G36355	2.23598	0.862311	2.2171	0.684743	2.11764	1.31562	1.39878	1.06832	0.939118	0.0524066	0.00256231	0.00197808	0.00191163	0.00202355
AT2G38220	1	AT2G38220	APD3	0.216701	0.093066	0	0.0159963	0.094134	0.0502607	0	0.0113497	0.906166	0.0819453	0.0035684	0.00279447	0.00268939	0.00283616
AT2G38995	1	AT2G38995	AT2G38995	1.05055	0.762772	0.720661	0.427426	1.53139	0.863616	1.21695	1.19537	0.980497	0.0148502	0.00148232	0.00102943	0.00102525	0.00111574
AT2G41850	1	AT2G41850	PGAZAT	0.557007	0.239691	0.482796	0.099323	0.279261	0.0902603	0.156373	0.256066	0.98966	0.00850502	0.000566394	0.000419309	0.000410136	0.000438946
AT2G42005	1	AT2G42005	AT2G42005	0.378043	0.240118	0.301945	0.0729383	0.273894	0.0788057	0.218581	0.0425943	0.90049	0.0674071	0.0106704	0.0067921	0.00692829	0.00771207
AT2G42800	1	AT2G42800	RLP29	1.91631	0.856704	1.09971	0.375817	2.50409	0.870624	1.72878	0.776479	0.798021	0.181778	0.00596663	0.00482453	0.00459979	0.00481009
AT2G43550	1	AT2G43550	AT2G43550	273.486	140.947	262.824	80.1969	254.672	149.447	183.169	100.564	0.854807	0.12889	0.00485179	0.00386464	0.0037009	0.00388544
AT2G43670	1	AT2G43670	AT2G43670	2.17461	1.23013	1.16695	0.791999	2.35458	2.20973	1.75023	1.05069	0.839069	0.143455	0.00518936	0.00415199	0.00397088	0.004164
AT2G44570	1	AT2G44570	GH9B12	0.427419	0.327439	0.397225	0.0733913	0.616224	0.331217	0.624313	0.164206	0.657739	0.164421	0.0659002	0.0333003	0.0360629	0.0425772
AT2G44910	1	AT2G44910	HB4	1.95837	1.41581	0.760288	0.57486	1.23943	1.9302	0.744503	1.32128	0.884572	0.0765917	0.0129996	0.00815455	0.00835094	0.00933082
AT2G45040	1	AT2G45040	AT2G45040	0.507304	0.320227	0.395338	0.166676	0.65311	0.604974	0.527366	0.406149	0.9367	0.0449929	0.00598307	0.00394351	0.00398462	0.00439558
AT2G45430	1	AT2G45430	AHL22	7.5376	3.94386	6.4497	2.25255	6.10146	4.93471	5.90324	4.68298	0.862595	0.121712	0.00467583	0.00371589	0.00356085	0.0037407
AT2G46130	1	AT2G46130	WRKY43	0.913788	1.22513	0.817498	0.375275	0.797792	0.706546	0.511282	0.301387	0.299348	0.147603	0.260525	0.075296	0.0923863	0.124842
AT2G46850	1	AT2G46850	AT2G46850	0.503494	0.200187	0.195092	0.067351	0.209364	0.15591	0.341022	0.0459437	0.719767	0.256002	0.00709463	0.00583686	0.00553655	0.00576328
AT3G01260	1	AT3G01260	AT3G01260	1.14788	0.369084	1.6329	0.121786	1.36444	0.735359	1.45952	0.275986	0.523074	0.448064	0.00829598	0.00707766	0.00664117	0.00684709
AT3G04184	1	AT3G04184	AT3G04184	2.93791	1.46031	3.00734	0.881124	3.10981	1.99238	2.4829	1.77609	0.802355	0.177711	0.00589114	0.00475848	0.00453822	0.00474703
AT3G04330	1	AT3G04330	AT3G04330	0.488203	0.182529	0.475221	0.012527	0.482806	0.50529	0.472871	0.0904733	0.96083	0.0332782	0.00179223	0.00136638	0.00132526	0.00140747
AT3G05140	1	AT3G05140	RBK2	1.17782	0.522758	0.834325	0.247848	1.16728	0.549392	0.833303	0.32269	0.589981	0.381924	0.00812418	0.0068501	0.00645032	0.00667103
AT3G05730	1	AT3G05730	AT3G05730	151.921	74.0887	152.937	43.6772	97.6922	89.7601	75.5053	43.2125	0.713172	0.26232	0.00717087	0.00590753	0.00560134	0.00582866
AT3G05945	1	AT3G05945	AT3G05945	18.3969	19.0059	0.415072	0.416362	17.5117	17.7223	0.194288	0.20775	0.530595	0.179158	0.115111	0.0500472	0.056202	0.068887
AT3G06962	1	AT3G06962	AT3G06962	1.21387	0.867611	1.19181	0.227979	1.51596	0.705656	0.933753	0.36373	0.988617	0.00883073	0.000807084	0.000568891	0.000564226	0.000611652
AT3G07445	1	AT3G07445	AT3G07445	0.245722	0.0634977	0.0976167	0.050055	0.226924	0.0893167	0.115928	0.0892703	0.856465	0.0918332	0.0175187	0.0107133	0.0110463	0.0124236
AT3G11110	1	AT3G11110	AT3G11110	11.6706	5.65873	4.45763	2.98687	10.1606	6.7658	2.5383	1.61413	0.801911	0.178127	0.00589894	0.00476529	0.00454457	0.00475354
AT3G12240	1	AT3G12240	SCPL15	0.463573	0.302196	0.449084	0.0649833	0.399939	0.256837	0.378719	0.123867	0.961927	0.0280708	0.00322582	0.00218515	0.00219137	0.00240028
AT3G12915	1	AT3G12915	AT3G12915	5.55718	1.44622	4.8869	1.56971	4.67422	1.16934	4.32615	1.48656	0.984508	0.0128589	0.000809508	0.000604131	0.000589557	0.000629642
AT3G13730	1	AT3G13730	CYP90D1	4.46109	2.61408	1.7525	0.524913	3.69482	3.40554	1.0476	0.6689	0.957679	0.0310001	0.00365991	0.00246699	0.00247739	0.00271704
AT3G13980	1	AT3G13980	AT3G13980	4.91573	3.08671	1.97105	0.935336	6.34975	3.37586	2.42401	3.1273	0.936982	0.04481	0.00594993	0.00392279	0.00396337	0.00437182
AT3G14260	1	AT3G14260	AT3G14260	0.65895	0.533628	0.284678	0.120503	0.741045	0.843187	0.452601	0.346935	0.742584	0.140944	0.0414757	0.0228362	0.024201	0.0279591
AT3G14517	1	AT3G14517	AT3G14517	0.212493	0.0792	0.060144	0.007355	0.0900573	0.0414873	0.110513	0.073834	0.963211	0.0312014	0.00170122	0.00129488	0.00125651	0.00133502
AT3G14530	1	AT3G14530	AT3G14530	1.3872	0.774892	1.70693	0.414809	1.25491	0.972317	1.31805	0.570604	0.982068	0.0149348	0.000920153	0.00068879	0.00067159	0.000716684
AT3G17600	1	AT3G17600	IAA31	0.452474	0.185405	0.332275	0	0.328858	0.984165	0.187521	0.265831	0.558603	0.412842	0.00823375	0.00698113	0.00656279	0.00677739
AT3G18840	1	AT3G18840	AT3G18840	0.537078	0.304931	0.421752	0.186625	0.365469	0.19951	0.295481	0.189497	0.985868	0.0108871	0.00102906	0.0007213	0.00071651	0.000777872
AT3G20590	1	AT3G20590	AT3G20590	0.880579	0.334418	0.365548	0.129011	0.350699	0.403164	0.448721	0.254374	0.674217	0.299821	0.00756664	0.00628166	0.0059425	0.00617113
AT3G23480	1	AT3G23480	AT3G23480	1.18497	0.735775	0.478684	0.380464	2.71898	0.978223	1.3537	0.440208	0.982231	0.0147961	0.000912858	0.000683198	0.000666174	0.00071094
AT3G23550	1	AT3G23550	AT3G23550	3.61091	1.91228	1.94855	0.516759	5.49983	1.85397	2.44944	0.332194	0.994364	0.0044699	0.000365592	0.000262365	0.000258902	0.000279351
AT3G24535	1	AT3G24535	AT3G24535	0.932262	0.504709	0.707735	0.323454	0.729596	0.263755	0.513701	0.399433	0.739374	0.237274	0.0068515	0.00561385	0.00533146	0.00555578
AT3G27070	1	AT3G27070	TOM20-1	0.456335	0.262321	0.492328	0.11498	0.453169	0.650844	0.279215	0.357835	0.948674	0.037101	0.00462105	0.003084	0.00310551	0.00341474
AT3G27690	1	AT3G27690	LHCB2.3	13.2421	8.29882	7.84558	3.76032	107.907	18.6954	46.1525	5.86346	0.951792	0.035005	0.00428203	0.00286742	0.00288473	0.0031692
AT3G27920	1	AT3G27920	MYB0	1.97562	1.63729	1.50155	0.681497	1.79773	0.972775	0.982524	0.691712	0.765373	0.132736	0.0359163	0.0202087	0.0212973	0.0244691
AT3G27970	1	AT3G27970	AT3G27970	0.182086	0.029601	0.036398	0.014627	0.183649	0.494026	0.122408	0.112868	0.992992	0.00571247	0.00040157	0.000294941	0.000289141	0.000310095
AT3G28155	1	AT3G28155	AT3G28155	1.0665	0.211757	0.348896	0.054965	0.519709	0.0474407	0.75731	0.12829	0.504992	0.466076	0.00830274	0.00710569	0.00666119	0.00686203
AT3G29120	1	AT3G29120	AT3G29120	3.26916	1.78311	1.00999	0.444224	2.625	1.51011	0.95342	0.425537	0.954067	0.0334647	0.00403881	0.00271134	0.00272583	0.00299268
AT3G30180	1	AT3G30180	BR6OX2	6.78466	7.45464	1.27751	0.673199	5.50127	4.897	1.06449	0.612547	0.465853	0.177636	0.147172	0.0584035	0.0669806	0.083955
AT3G30350	1	AT3G30350	RGF4	0.932567	0.328684	1.01577	0.112049	0.585631	0.592133	0.601801	0.374423	0.869861	0.115032	0.00450607	0.00357301	0.00342617	0.00360132
AT3G32030	1	AT3G32030	AT3G32030	0.942659	0.393782	1.06291	0.120819	0.905934	0.948672	0.954166	0.267926	0.591521	0.38041	0.00811747	0.00684256	0.00644374	0.00666472
AT3G44695	1	AT3G44695	AT3G44695	0	0.120333	0.419965	0.021594	0.0124803	0.024469	0.062282	0.114135	0.651797	0.321542	0.00775374	0.00646442	0.00610767	0.00633552
AT3G46270	1	AT3G46270	AT3G46270	0.698846	0.287334	0.671845	0.0377643	0.764666	0.40487	0.875255	0.117356	0.666462	0.307323	0.00763464	0.00634751	0.00600216	0.00623063
AT3G48240	1	AT3G48240	AT3G48240	0.913454	0.596799	0.614451	0.181342	1.04331	0.327311	0.366062	0.115118	0.877442	0.0805756	0.0140965	0.00878549	0.00901277	0.0100872
AT3G50290	1	AT3G50290	AT3G50290	0.301673	0.198683	0.0584657	0.0513743	0.208229	0.204674	0.151542	0.201959	0.891318	0.0727487	0.0119924	0.00756932	0.00773875	0.00863305
AT3G50660	1	AT3G50660	DWF4	8.70899	8.08169	2.41113	1.67455	6.62127	5.03793	1.88789	1.13882	0.609876	0.172797	0.0825036	0.03954	0.0433812	0.0519021
AT3G51360	1	AT3G51360	AT3G51360	0.485127	0.213051	0.281144	0.0587017	0.354463	0.227514	0.326889	0.11722	0.918105	0.0711823	0.00322321	0.0025122	0.00242107	0.00255639
AT3G51410	1	AT3G51410	AT3G51410	0.314334	0.211	0.290924	0.0747953	0.244492	0.186491	0.185629	0.123827	0.879147	0.0796302	0.0138312	0.00863347	0.00885314	0.00990454
AT3G52550	1	AT3G52550	AT3G52550	2.04634	1.73832	1.52075	0.616587	1.74045	0.892195	1.00277	0.601342	0.692094	0.156254	0.0552743	0.0289502	0.0310723	0.036355
AT3G53200	1	AT3G53200	MYB27	0.205682	0.300411	0.099758	0.01818	0.291112	0.446469	0.38226	0.544837	0.382152	0.167114	0.197541	0.0681275	0.0805868	0.104479
AT3G54060	1	AT3G54060	AT3G54060	0.687362	0.141825	0.56414	0.184577	0.544095	0.196848	0.347994	0.285605	0.596819	0.375209	0.0080934	0.00681581	0.00642038	0.00664221
AT3G54870	1	AT3G54870	MRH2	0.676889	0.291972	0.5283	0.156136	0.468901	0.59375	0.459659	0.437824	0.674476	0.299571	0.00756431	0.00627941	0.00594047	0.00616909
AT3G58070	1	AT3G58070	GIS	2.30218	1.14852	0.8157	0.242061	2.41756	0.565806	0.670615	0.114318	0.991608	0.0065707	0.000573837	0.000407508	0.000403321	0.000436372
AT3G58480	1	AT3G58480	AT3G58480	0.092259	0	0.0394787	0	0.154981	0	0.060789	0.035608	0.765791	0.212175	0.00648333	0.00528173	0.00502458	0.00524394
AT3G59330	1	AT3G59330	AT3G59330	3.44952	1.84026	2.82098	1.37246	3.50594	1.64003	3.69049	2.34785	0.808301	0.172137	0.00578512	0.00466599	0.00445194	0.00465858
AT3G59340	1	AT3G59340	AT3G59340	3.11569	1.66828	3.43338	0.785711	1.7536	0.983846	2.08586	0.843408	0.94719	0.0452586	0.00228763	0.00175855	0.00170156	0.00180319
AT3G59730	1	AT3G59730	AT3G59730	0.35788	0.333139	0.232327	0.089587	0.345799	0.338326	0.28021	0.193045	0.463748	0.177488	0.148307	0.0586667	0.0673309	0.0844596
AT3G60070	1	AT3G60070	AT3G60070	3.36559	1.48354	2.63084	1.00185	3.41156	1.21841	2.77154	1.42967	0.755047	0.222364	0.00663885	0.00542129	0.00515372	0.00537535
AT4G00070	1	AT4G00070	AT4G00070	1.417	1.00939	0.951676	0.397293	1.33947	1.20909	1.05999	0.655934	0.777797	0.12792	0.0330528	0.0188152	0.0197691	0.0226459
AT4G00880	1	AT4G00880	AT4G00880	17.1182	10.5385	13.3273	8.49383	19.9095	13.3788	12.2079	9.4703	0.97317	0.0201506	0.00213905	0.0014697	0.00146809	0.00160213
AT4G01680	1	AT4G01680	MYB55	3.4622	3.56457	1.07835	0.560862	2.66159	2.8047	0.87473	0.499713	0.515012	0.179333	0.122347	0.0520944	0.0587869	0.0724266
AT4G01770	1	AT4G01770	RGXT1	1.05125	0.662389	0.992733	0.37226	0.969395	0.588839	0.902916	0.36046	0.966964	0.0245533	0.00272759	0.001859	0.00186114	0.00203532
AT4G02825	1	AT4G02825	AT4G02825	1.03602	0.575383	0.394315	0.200577	1.23525	0.641532	0.587995	0.334685	0.963699	0.0307764	0.00168239	0.0012801	0.00124229	0.00132004
AT4G02885	1	AT4G02885	AT4G02885	0.154858	0.0543373	0.249174	0.036393	0.347677	0.048819	0.460504	0.0616457	0.787005	0.192139	0.00615197	0.00498748	0.00475147	0.00496527
AT4G02945	1	AT4G02945	AT4G02945	0.509725	0.230032	0.0841693	0.0179863	0.137882	0.209609	0.0703713	0.205059	0.868066	0.116681	0.00454853	0.00360869	0.00345982	0.00363616
AT4G04223	1	AT4G04223	AT4G04223	13.765	14.9825	5.03974	7.51606	11.0344	19.5216	4.83689	8.09494	0.566365	0.17743	0.0995618	0.0453079	0.0503335	0.0610013
AT4G06340	1	AT4G06340	AT4G06340	3.54943	4.12809	3.54297	4.20955	3.2791	2.91114	3.7096	3.60928	0.752562	0.13745	0.0389919	0.0216747	0.0229138	0.0264078
AT4G08910	1	AT4G08910	AT4G08910	0.753055	0.530188	0.443467	0.139875	0.660084	0.375961	0.50726	0.512758	0.824862	0.107492	0.0232352	0.0138098	0.014347	0.0162544
AT4G09405	1	AT4G09405	AT4G09405	0.936076	0.454367	0.183391	0.228578	0.789684	0.408487	0.508428	0.0916037	0.876807	0.108664	0.00433853	0.00343259	0.00329365	0.00346403
AT4G11950	1	AT4G11950	AT4G11950	0.497369	0.264584	0.400844	0.0393093	0.41155	0.0758817	0.333472	0.178821	0.904262	0.0651714	0.0101425	0.00647878	0.00660243	0.00734269
AT4G12545	1	AT4G12545	AT4G12545	24.6268	24.9172	12.8355	8.87885	23.5976	56.0871	10.2615	26.0853	0.969189	0.0260071	0.00146591	0.00111082	0.00107929	0.00114807
AT4G12550	1	AT4G12550	AIR1	16.836	25.477	11.0659	6.17496	23.1854	68.0599	7.99193	24.1898	0.715483	0.149654	0.0486217	0.0260717	0.027817	0.0323532
AT4G13310	1	AT4G13310	CYP71A20	0.0624953	0.129013	0.113247	0	0.32027	0.98509	0.082394	0.0649433	0.279645	0.141661	0.278067	0.0764336	0.094718	0.129476
AT4G13410	1	AT4G13410	ATCSLA15	5.52672	3.52461	6.40824	1.03619	3.79956	1.58791	3.2859	0.86736	0.955009	0.0328242	0.00393914	0.00264721	0.00266058	0.00292025
AT4G14130	1	AT4G14130	XTH15	9.5363	5.36701	9.81469	3.00484	9.98124	6.49135	9.88963	3.88432	0.99373	0.00509583	0.000364467	0.000267003	0.000261944	0.000281116
AT4G14380	1	AT4G14380	AT4G14380	1.019	0.53548	0.959937	0.244803	1.1139	0.45306	0.88365	0.438042	0.937425	0.0539102	0.00261834	0.00202303	0.00195459	0.00206857
AT4G14980	1	AT4G14980	AT4G14980	0.785361	0.382036	0.565165	0.144568	0.798768	0.6361	0.650457	0.502109	0.994174	0.00461456	0.000379911	0.000272358	0.000268842	0.000290155
AT4G15320	1	AT4G15320	CSLB06	0.365218	0.249183	0.438125	0.087721	0.410561	0.145036	0.498113	0.127879	0.986736	0.0109714	0.000706077	0.000525294	0.000513082	0.000548417
AT4G15340	1	AT4G15340	PEN1	2.13531	1.25596	1.75334	0.495043	2.35934	1.35045	2.01454	0.888034	0.982488	0.0133895	0.00131143	0.000913711	0.000909172	0.000988582
AT4G15380	1	AT4G15380	CYP705A4	1.07786	0.755586	0.783598	0.325951	1.5741	1.33998	1.06047	0.592579	0.927701	0.0507645	0.00706871	0.00461745	0.00467705	0.00517143
AT4G15390	1	AT4G15390	AT4G15390	26.887	23.9033	29.1711	7.7221	51.5782	58.6522	42.5622	23.2472	0.906679	0.063727	0.00980916	0.00628	0.00639594	0.0071089
AT4G15393	1	AT4G15393	CYP702A5	3.0989	2.54079	1.15685	0.540979	3.75829	7.98774	1.94603	1.96146	0.709902	0.151306	0.0501676	0.0267517	0.0285828	0.0332906
AT4G16008	1	AT4G16008	AT4G16008	1.37029	0.809771	2.17794	0.363396	1.23669	0.825399	1.93381	0.781853	0.995114	0.00390684	0.000306002	0.000221094	0.000217758	0.000234542
AT4G16230	1	AT4G16230	AT4G16230	0.579946	0.449399	0.464243	0.06329	0.616802	0.362168	0.327606	0.33013	0.723823	0.147095	0.0463594	0.0250639	0.0266859	0.030973
AT4G16270	1	AT4G16270	AT4G16270	2.52848	1.25981	1.60345	0.822606	2.11214	1.27458	1.82159	0.930932	0.625565	0.347078	0.00793651	0.00664901	0.00627299	0.00649866
AT4G16535	1	AT4G16535	AT4G16535	5.40508	6.37482	6.13016	4.46649	6.73999	6.34252	5.39436	5.49532	0.991724	0.00648268	0.000564978	0.000401352	0.00039719	0.000429702
AT4G18501	1	AT4G18501	AT4G18501	2.74708	1.01946	2.77125	0.583697	1.46131	0.895034	1.61606	0.904342	0.509709	0.461372	0.00830259	0.00709975	0.00665726	0.00685946
AT4G19590	1	AT4G19590	AT4G19590	0.864383	0.398867	0.594077	0.221178	0.806791	0.320266	0.666967	0.265385	0.702385	0.272673	0.0072897	0.00601846	0.00570286	0.00593089
AT4G19690	1	AT4G19690	IRT1	6.42234	2.77173	7.09461	0.428395	1.48729	25.618	1.16717	6.29327	0.964632	0.0299642	0.0016462	0.00125173	0.00121499	0.00129126
AT4G19820	1	AT4G19820	AT4G19820	0.296231	0.101142	0.216785	0.009737	0.263557	0.040953	0.182268	0.00822833	0.962604	0.0317306	0.00172457	0.00131321	0.00127414	0.0013536
AT4G22110	1	AT4G22110	AT4G22110	0.611461	0.256827	0.539012	0.0686743	0.46485	0.629059	0.261725	0.368358	0.717566	0.25811	0.00712039	0.00586069	0.00555841	0.00578535
AT4G22200	1	AT4G22200	KT2/3	6.13464	4.48611	2.32913	1.84101	5.84921	3.33399	1.95849	1.23122	0.85414	0.0930382	0.017916	0.0109334	0.0112795	0.0126927
AT4G22212	1	AT4G22212	AT4G22212	17.8779	6.65924	14.7018	2.15485	13.2754	13.5283	9.44802	4.65016	0.712902	0.262579	0.00717393	0.00591037	0.00560395	0.00583129
AT4G22475	1	AT4G22475	AT4G22475	33.0092	37.5742	21.8417	18.5485	41.4242	38.7714	36.0924	28.0839	0.615656	0.171969	0.0803822	0.0387785	0.0424774	0.0507369
AT4G23240	1	AT4G23240	CRK16	2.12533	0.934435	2.48116	0.721074	2.57352	1.38765	2.35715	1.91872	0.742822	0.233988	0.00680613	0.00557258	0.00529341	0.00551721
AT4G26220	1	AT4G26220	AT4G26220	10.8057	6.48891	11.2	3.74282	9.51756	5.92753	7.80285	4.49383	0.971372	0.0241177	0.00137736	0.00104187	0.00101281	0.00107786
AT4G27590	1	AT4G27590	AT4G27590	0.487232	0.286556	0.292677	0.0879347	0.209077	0.316109	0.112286	0.184996	0.987083	0.00998102	0.000930119	0.000653501	0.000648729	0.00070385
AT4G29270	1	AT4G29270	AT4G29270	26.3836	12.7619	23.1603	7.36735	27.6556	16.8308	20.6626	9.92544	0.740709	0.236001	0.00683402	0.00559794	0.00531679	0.00554091
AT4G31805	1	AT4G31805	AT4G31805	5.7358	3.12793	5.04278	1.92191	4.02383	3.12076	3.40933	2.50881	0.983775	0.0134815	0.000843022	0.00062974	0.000614381	0.000655991
AT4G31820	1	AT4G31820	ENP	11.1661	6.29442	6.65419	4.20808	14.557	4.68805	8.19823	4.42833	0.547215	0.424107	0.0082608	0.00701805	0.00659355	0.00680557
AT4G31910	1	AT4G31910	BAT1	11.7277	5.17672	8.98007	2.95257	12.3582	8.01248	9.22101	4.95563	0.561428	0.410052	0.008226	0.0069711	0.00655433	0.00676955
AT4G32290	1	AT4G32290	AT4G32290	9.67229	4.6571	6.38788	2.5874	10.8815	4.4698	7.16917	3.34413	0.740286	0.236404	0.00683957	0.00560299	0.00532145	0.00554563
AT4G32540	1	AT4G32540	YUC1	0.277755	0.219002	0.256106	0.0562647	0.3416	0.165299	0.195835	0.0585907	0.377465	0.166247	0.200713	0.0686138	0.0813154	0.105645
AT4G32780	1	AT4G32780	AT4G32780	1.01962	0.509802	1.25155	0.289087	1.44731	0.804261	1.0277	0.459482	0.6164	0.35603	0.0079914	0.00670619	0.00632377	0.00654838
AT4G34510	1	AT4G34510	KCS17	0.918843	0.386727	0.72511	0.206133	0.734383	0.254289	0.577783	0.273862	0.587326	0.384532	0.00813546	0.00686286	0.00646141	0.00668167
AT4G34930	1	AT4G34930	AT4G34930	1.93396	1.23511	2.01893	0.891137	2.67507	1.31273	2.89943	1.28235	0.878129	0.107454	0.00430604	0.00340543	0.00326799	0.00343744
AT4G35200	1	AT4G35200	AT4G35200	0.712752	0.198781	0.54946	0.0110147	0.575771	0.279409	0.381782	0.0415033	0.777413	0.201185	0.00630588	0.00512366	0.00487799	0.00509449
AT4G35520	1	AT4G35520	MLH3	0.789618	0.313546	0.697721	0.110799	0.636506	0.278807	0.612955	0.214948	0.871455	0.113569	0.00446808	0.00354112	0.00339609	0.00357017
AT4G37810	1	AT4G37810	AT4G37810	2.88194	1.40296	1.53041	1.00266	2.33272	1.30502	1.06122	1.22769	0.522512	0.448623	0.00829644	0.00707874	0.00664199	0.00684776
AT4G39410	1	AT4G39410	WRKY13	0.424089	0.427578	0.342277	0.129004	0.697206	0.426601	0.441967	0.242529	0.549176	0.178492	0.106854	0.0475897	0.05314	0.0647475
AT4G39675	1	AT4G39675	AT4G39675	4.08353	1.56666	4.42629	0.59643	5.67521	3.29786	3.81758	1.03513	0.678703	0.295487	0.0075257	0.00624227	0.00590676	0.00613541
AT4G39790	1	AT4G39790	AT4G39790	0.801956	0.392499	0.851331	0.244821	0.804329	0.280964	0.823784	0.352063	0.653677	0.319716	0.00773916	0.00644999	0.00609467	0.00632263
AT4G39795	1	AT4G39795	AT4G39795	1.83284	0.826691	1.78861	0.429899	5.08169	0.51333	2.43904	0.974821	0.62222	0.350344	0.00795708	0.00667032	0.00629194	0.00651724
AT5G01740	1	AT5G01740	AT5G01740	8.48928	6.07782	2.43485	0.833661	2.9793	6.8794	2.08067	0.988788	0.802666	0.117557	0.027666	0.0161144	0.0168304	0.0191669
AT5G02350	1	AT5G02350	AT5G02350	1.20851	0.711896	0.926141	0.355256	1.07665	0.889374	1.24834	0.77533	0.988319	0.0096345	0.000631033	0.000468284	0.000457726	0.000489572
AT5G03553	1	AT5G03553	AT5G03553	6.64305	2.13787	4.29635	0.937856	3.60712	2.00634	1.98972	2.05012	0.684116	0.290263	0.00747473	0.00619348	0.00586242	0.00609105
AT5G04120	1	AT5G04120	AT5G04120	4.713	2.43409	2.60297	1.14553	2.80567	9.07563	1.10579	2.51856	0.904796	0.0831848	0.00360676	0.00282598	0.0027193	0.00286731
AT5G05430	1	AT5G05430	AT5G05430	2.54215	1.30112	2.41606	0.628324	0.881813	0.168912	1.51362	0.424274	0.993355	0.00524033	0.000441487	0.000315343	0.000311594	0.000336619
AT5G05690	1	AT5G05690	CPD	46.6271	22.8023	14.7729	8.14588	44.297	33.6423	18.2531	9.42263	0.993455	0.00532545	0.000378281	0.000277407	0.000272072	0.000291906
AT5G05900	1	AT5G05900	AT5G05900	0.624863	0.35099	0.789997	0.210816	0.532609	0.325667	0.52098	0.246424	0.928257	0.0620821	0.00291299	0.00226045	0.00218124	0.00230582
AT5G05965	1	AT5G05965	AT5G05965	0.423071	0.424526	0.0991927	0	0.107987	0.0129847	0.12192	0.0650357	0.414102	0.172243	0.176973	0.0646241	0.0755012	0.0965574
AT5G06195	1	AT5G06195	AT5G06195	1.11249	0.440859	0.40787	0.127697	0.481584	0.327789	0.0752673	0.189091	0.923347	0.0664775	0.00306506	0.00238363	0.00229865	0.00242854
AT5G06800	1	AT5G06800	AT5G06800	2.4532	1.36967	2.52621	0.750696	2.24327	1.58329	2.45777	1.34652	0.876066	0.109342	0.00435665	0.00344775	0.00330796	0.00347886
AT5G07190	1	AT5G07190	ATS3	3.10846	1.7824	2.89674	0.818002	1.94593	0.928071	1.53576	0.833209	0.977422	0.0189082	0.00112391	0.000845521	0.000823229	0.000877357
AT5G07322	1	AT5G07322	AT5G07322	15.1936	8.42729	19.6181	4.10291	12.2945	11.449	7.71596	6.99949	0.976436	0.0197543	0.00116607	0.000878077	0.000854692	0.00091066
AT5G07460	1	AT5G07460	PMSR2	29.6652	15.6009	23.993	9.87202	33.5392	24.2042	20.8281	16.2236	0.741173	0.235559	0.00682792	0.00559239	0.00531168	0.00553573
AT5G07660	1	AT5G07660	SMC6A	0.907454	0.544029	0.963738	0.214263	0.797735	0.501002	0.831679	0.420488	0.989426	0.0087024	0.000577774	0.000427922	0.000418508	0.000447855
AT5G10170	1	AT5G10170	MIPS3	15.9507	6.67372	16.2244	3.64664	15.2801	7.19864	14.3208	5.76569	0.51909	0.452028	0.00829891	0.00708506	0.00664673	0.00685157
AT5G10250	1	AT5G10250	DOT3	0.76837	0.531208	0.538446	0.146685	1.28184	0.473039	0.744611	0.277296	0.865069	0.0872996	0.0160797	0.00990993	0.0101968	0.0114453
AT5G11320	1	AT5G11320	YUC4	0.969701	0.588422	0.856076	0.316824	0.522525	0.411543	0.524716	0.40154	0.993838	0.00487084	0.000405149	0.000289978	0.000286365	0.0003092
AT5G11440	1	AT5G11440	CID5	0.815519	0.481724	0.480989	0.148988	0.682045	1.06749	0.692373	0.392725	0.874526	0.082182	0.0145548	0.00904715	0.00928778	0.010402
AT5G12050	1	AT5G12050	AT5G12050	3.98591	2.42353	2.50676	1.3094	3.9316	1.74481	1.79182	1.29723	0.988078	0.00983755	0.000642531	0.000477008	0.0004662	0.000498583
AT5G14750	1	AT5G14750	MYB66	1.93164	0.791737	1.641	0.409272	1.88359	1.28045	1.4947	0.797664	0.862763	0.121557	0.00467196	0.00371262	0.00355778	0.00373751
AT5G15600	1	AT5G15600	SP1L4	2.93249	1.88388	2.63484	0.983595	2.34703	1.94788	2.00489	1.14044	0.984305	0.0130318	0.000818846	0.000611263	0.000596472	0.000636983
AT5G17360	1	AT5G17360	AT5G17360	1.97834	0.960026	2.115	1.09034	1.52647	0.853409	1.32274	1.0635	0.956729	0.0316506	0.0037587	0.00253085	0.00254227	0.00278899
AT5G17800	1	AT5G17800	MYB56	3.09187	2.04883	1.21153	0.607926	2.64152	2.99576	0.80182	0.788032	0.890662	0.0731252	0.012089	0.00762567	0.00779763	0.00870008
AT5G19520	1	AT5G19520	MSL9	4.68937	2.96346	3.68668	1.52449	3.59053	2.70257	3.64421	2.0801	0.979775	0.0153776	0.00154511	0.00107182	0.0010678	0.00116239
AT5G20635	1	AT5G20635	AGG3	5.75	2.85426	4.25711	1.97048	4.38061	2.80359	4.69553	2.37024	0.542991	0.428291	0.00826912	0.00703031	0.00660361	0.00681462
AT5G20640	1	AT5G20640	AT5G20640	1.32079	0.52848	1.39465	0.0719507	0.822037	0.495115	0.604561	0.18698	0.71135	0.264067	0.00719145	0.00592667	0.00561887	0.00584633
AT5G21050	1	AT5G21050	AT5G21050	1.0885	0.976491	0.602968	0.325384	0.606748	0.900156	0.59685	0.85919	0.731201	0.144741	0.0444052	0.0241812	0.0256988	0.0297727
AT5G22580	1	AT5G22580	AT5G22580	16.8618	8.15201	4.45895	2.79997	27.761	19.8481	5.54987	4.47026	0.965778	0.0289668	0.00160139	0.00121665	0.00118122	0.00125564
AT5G22799	1	AT5G22799	AT5G22799	2.56172	1.38076	2.32338	0.66599	2.10952	0.738724	3.19739	0.730961	0.791662	0.187755	0.00607476	0.00491947	0.00468819	0.00490057
AT5G23010	1	AT5G23010	MAM1	58.2503	19.5437	43.0876	6.64247	100.133	65.8534	81.0106	33.8207	0.56933	0.402252	0.00820211	0.00694118	0.00652892	0.00674579
AT5G24410	1	AT5G24410	PGL4	1.5451	0.916402	0.710916	0.232412	1.94564	2.2899	1.27625	0.617944	0.954256	0.0333362	0.00401874	0.00269844	0.0027127	0.0029781
AT5G24900	1	AT5G24900	CYP714A2	0.355604	0.143446	0.304131	0.0732427	0.361234	0.147512	0.375163	0.1538	0.922081	0.0543006	0.00777337	0.00505002	0.00512284	0.00567238
AT5G24960	1	AT5G24960	CYP71A14	0.471289	0.197091	0.476693	0.0863747	0.399387	0.33407	0.256591	0.143414	0.992195	0.00637908	0.000441516	0.000325025	0.000318426	0.000341297
AT5G25830	1	AT5G25830	GATA12	3.70639	2.32384	2.79623	1.01709	3.7688	3.53644	3.37144	2.69949	0.990191	0.00764454	0.000683263	0.000483386	0.000478928	0.000518686
AT5G26582	1	AT5G26582	AT5G26582	0.176422	0.0773603	0.121989	0.024075	0.19958	0.057611	0.14047	0.039802	0.99222	0.00635758	0.000440233	0.000324058	0.000317485	0.000340294
AT5G28145	1	AT5G28145	AT5G28145	0.342354	0.171269	0.237677	0.070525	0.236087	0.594062	0.404853	0.351753	0.988561	0.00943081	0.000619461	0.000459508	0.0004492	0.000480505
AT5G28335	1	AT5G28335	AT5G28335	0.312451	0.117154	0.0923823	0.025089	0.299841	0.044187	0.0882027	0.0320057	0.966266	0.0285427	0.00158221	0.00120164	0.00116677	0.0012404
AT5G28490	1	AT5G28490	LSH1	2.54939	1.86843	2.02663	0.928783	5.70307	3.05756	4.25419	2.21966	0.81124	0.169387	0.00573168	0.0046195	0.00440852	0.00461404
AT5G28610	1	AT5G28610	AT5G28610	0.585273	0.32691	1.75302	0.196408	1.18963	0.449534	1.17929	0.207088	0.953276	0.0398973	0.0020718	0.00158708	0.0015372	0.00163051
AT5G33355	1	AT5G33355	AT5G33355	2.97961	2.67287	2.42126	1.42125	0.903126	12.5353	1.0986	6.62732	0.801506	0.118061	0.0279072	0.0162376	0.0169638	0.019324
AT5G33395	1	AT5G33395	AT5G33395	0.297953	0.353144	0.000920667	0.0404827	0.126085	0.359845	0.011135	0.0446137	0.450321	0.176401	0.155695	0.0603274	0.0695604	0.0876959
AT5G34830	1	AT5G34830	AT5G34830	0.351676	0.26607	0.144925	0.0368203	0.336996	0.158861	0.159284	0.159917	0.357396	0.162213	0.214782	0.0706024	0.08437	0.110636
AT5G35935	1	AT5G35935	AT5G35935	3.94465	4.05153	0.141462	0.071687	3.83522	3.0147	0.151286	0.0779263	0.515484	0.179333	0.122124	0.0520325	0.0587083	0.0723184
AT5G37478	1	AT5G37478	AT5G37478	0.379744	0	0.441433	0.068817	0.438491	0.253642	0.484981	0.139409	0.691739	0.282915	0.00739997	0.0061224	0.00579771	0.00602618
AT5G40630	1	AT5G40630	AT5G40630	0.869575	0.453053	0.649356	0.139001	0.587285	0.425255	0.362876	0.179985	0.988945	0.00910698	0.000600989	0.000445505	0.000435596	0.000466034
AT5G41590	1	AT5G41590	AT5G41590	0.577102	0.189377	0.952929	0.0551883	0.764561	0.606981	0.61299	0.176825	0.878292	0.0801053	0.0139641	0.00870969	0.00893316	0.00999607
AT5G42630	1	AT5G42630	ATS	1.95319	1.4289	1.7061	0.612106	1.72396	1.7982	1.4048	1.21687	0.876218	0.0812515	0.0142882	0.00889507	0.0091279	0.0102189
AT5G43540	1	AT5G43540	AT5G43540	2.06572	0.700447	1.58095	0.180566	1.85772	1.79106	1.60561	0.522074	0.61998	0.352531	0.0079705	0.0066843	0.00630436	0.0065294
AT5G45200	1	AT5G45200	AT5G45200	0.392033	0.18866	0.246495	0.0922207	0.325414	0.144189	0.335532	0.115645	0.749168	0.22795	0.00672057	0.00549504	0.00522186	0.00544458
AT5G45220	1	AT5G45220	AT5G45220	0.236365	0.05286	0.243649	0	0.442053	0.233062	0.320748	0.0879503	0.581194	0.390563	0.00816009	0.00689114	0.00648593	0.00670509
AT5G47130	1	AT5G47130	AT5G47130	0.761462	0.322159	0.8221	0.074195	0.873341	0.256387	1.4855	0.491401	0.789146	0.12331	0.0305382	0.0175677	0.0184079	0.0210301
AT5G47250	1	AT5G47250	AT5G47250	1.60232	0.9271	1.24868	0.528717	1.57292	0.888562	1.086	0.732564	0.965993	0.0287798	0.00159294	0.00121004	0.00117486	0.00124893
AT5G48390	1	AT5G48390	AtSPO22	0.352279	0.213421	0.303374	0.132288	0.231747	0.286977	0.311571	0.212471	0.382214	0.167125	0.197499	0.068121	0.0805771	0.104464
AT5G49870	1	AT5G49870	AT5G49870	0.441636	0.240569	0.27585	0.0141217	0.300974	0.498111	0.157106	0.155026	0.953609	0.0337752	0.00408744	0.0027426	0.00275763	0.003028
AT5G50130	1	AT5G50130	AT5G50130	2.83826	1.4824	0.972226	0.613126	3.09521	3.64081	0.876367	1.04654	0.887239	0.075081	0.0125979	0.00792182	0.0081073	0.0090529
AT5G51330	1	AT5G51330	SWI1	0.064659	0.089249	0.0279107	0.0357717	0.14719	0.0643047	0.158585	0.0597793	0.700712	0.153921	0.0527696	0.0278809	0.0298588	0.0348581
AT5G51390	1	AT5G51390	AT5G51390	6.15392	4.07804	6.70586	1.85936	10.8701	6.5858	8.92951	3.90255	0.95267	0.0344116	0.00418775	0.00280699	0.00282318	0.00310081
AT5G51490	1	AT5G51490	AT5G51490	0.390884	0.252578	0.400227	0.0354683	0.426223	0.269591	0.514176	0.076261	0.911855	0.0606021	0.00910793	0.00585951	0.00595981	0.00661583
AT5G51500	1	AT5G51500	AT5G51500	1.07877	0.828786	0.708009	0.377488	0.951648	0.910604	0.601218	0.717258	0.859254	0.0903759	0.0170467	0.0104509	0.0107685	0.0121034
AT5G51795	1	AT5G51795	AT5G51795	3.34643	1.85944	2.75777	1.08243	2.00406	1.15769	2.12819	0.882914	0.954609	0.0387266	0.00202345	0.0015488	0.00150047	0.00159189
AT5G55010	1	AT5G55010	AT5G55010	0.750123	0.388851	0.26879	0.0967633	0.476361	0.2901	0.478127	0.279744	0.985087	0.0114678	0.0010934	0.000765281	0.00076051	0.000825954
AT5G55590	1	AT5G55590	QRT1	1.10492	0.536901	0.844776	0.214028	1.24225	0.669873	0.959023	0.486877	0.948463	0.0441354	0.00224314	0.00172313	0.00166763	0.00176757
AT5G57090	1	AT5G57090	EIR1	6.56221	3.48419	5.45171	2.24215	5.85129	4.33818	5.41478	3.8424	0.695357	0.279432	0.00736327	0.0060877	0.00576607	0.00599442
AT5G57640	1	AT5G57640	AT5G57640	0.528365	0.304526	0.436368	0.196911	0.566617	0.418804	0.713009	0.22512	0.993434	0.00534269	0.000379319	0.000278188	0.000272832	0.000292717
AT5G57780	1	AT5G57780	P1R1	5.63826	2.61034	1.60136	0.917164	6.76788	4.56667	1.47018	1.13756	0.938568	0.0528949	0.00258057	0.00199272	0.00192562	0.00203822
AT5G57785	1	AT5G57785	AT5G57785	19.2886	11.582	7.82228	2.15166	18.0111	16.7309	4.50504	1.28852	0.922219	0.0542145	0.00775585	0.00503931	0.00511179	0.00565995
AT5G57920	1	AT5G57920	ENODL10	0.939854	0.483732	1.10401	0.263166	0.436678	0.463002	0.577583	0.434005	0.783414	0.195523	0.00621039	0.00503907	0.00479943	0.00501427
AT5G59130	1	AT5G59130	AT5G59130	9.70911	5.08145	4.99133	3.13017	13.7131	6.33718	6.20183	3.93292	0.99511	0.00393173	0.000298836	0.000216919	0.000213365	0.000229533
AT5G59330	1	AT5G59330	AT5G59330	4.54863	4.7592	3.23926	1.64781	2.85355	2.5379	2.21621	1.56339	0.477579	0.178348	0.140962	0.0569255	0.0650267	0.0811596
AT5G59930	1	AT5G59930	AT5G59930	0.367912	0.278329	0.293714	0.0831493	0.442313	0.2295	0.369595	0.147799	0.716817	0.149251	0.0482559	0.0259097	0.027635	0.0321307
AT5G62040	1	AT5G62040	BFT	0.908153	0.0319503	1.11345	0	2.05767	0.182732	0.789483	0.106681	0.752467	0.224815	0.00667501	0.00545388	0.00518384	0.00540597
AT5G62240	1	AT5G62240	AT5G62240	0.351944	0.0603727	0.235625	0	0.184714	0.0380007	0.202953	0.0586233	0.88165	0.104234	0.00421856	0.00333241	0.003199	0.00336588
AT5G64530	1	AT5G64530	XND1	1.03142	0.563272	0.785247	0.333085	0.733908	0.882142	0.790823	0.766677	0.79537	0.184269	0.00601209	0.0048644	0.00463693	0.00484811
AT5G65080	1	AT5G65080	MAF5	3.61271	2.05706	2.57563	0.884863	5.38725	4.14837	2.62005	2.28841	0.578073	0.393636	0.00817186	0.0069049	0.00649781	0.00671638
AT5G66080	1	AT5G66080	AT5G66080	2.14243	2.881	0.835341	1.20496	4.18141	2.89446	1.40191	1.51308	0.388615	0.16826	0.193233	0.0674446	0.079574	0.102872
AT5G66815	1	AT5G66815	AT5G66815	1.07204	0.468215	1.04265	0.163148	0.551815	1.46032	0.84983	0.432086	0.88627	0.100016	0.00410163	0.00323504	0.00310693	0.00327034
AT5G67060	1	AT5G67060	HEC1	0.902115	0.664067	1.29168	0.302986	1.06947	0.627476	1.33868	0.378167	0.89379	0.071322	0.0116307	0.00735769	0.00751778	0.00838163
AT5G67430	1	AT5G67430	AT5G67430	1.11358	0.64024	0.699204	0.309875	1.8144	1.38197	0.881848	0.671893	0.992899	0.00579013	0.000406237	0.000298455	0.000292562	0.00031374
ATCG00090	1	ATCG00090	TRNS.1	6.75336	3.22018	6.6318	1.30748	5.39927	1.1386	4.47096	1.21612	0.990993	0.00703784	0.000621132	0.00044034	0.000436025	0.000471967
ATCG00120	1	ATCG00120	ATPA	1.26041	0.862253	1.40498	0.415384	1.64096	1.71169	2.10201	0.372848	0.955018	0.0328178	0.00393813	0.00264656	0.00265992	0.00291952
AT1G02920	2	AT1G02920	GSTF7	52.6716	117.949	53.2845	165.043	53.0259	164.525	45.7241	181.682	0.0049973	0.00522646	0.0169963	0.50642	0.408311	0.0580491
AT1G03660	2	AT1G03660	AT1G03660	1.38669	2.05268	0.681844	3.80879	0.937888	1.43081	0.942418	1.20053	0.0030411	0.00343199	0.00669308	0.928651	0.0427499	0.0154334
AT1G04580	2	AT1G04580	AO4	0	0	0	0.092001	0	0.0116117	0.00221567	0.0646647	0.0590041	0.0774109	0.0696134	0.492824	0.189012	0.112135
AT1G05675	2	AT1G05675	AT1G05675	1.71969	3.02013	1.66638	5.9578	2.88148	2.43622	2.5957	2.12106	0.00125764	0.00140392	0.00292684	0.966377	0.0209964	0.00703817
AT1G05740	2	AT1G05740	AT1G05740	0	0.117768	0.028228	0.36897	0	0.0528003	0	0.0104157	0.00158158	0.00170204	0.00450774	0.924572	0.0547697	0.0128672
AT1G05880	2	AT1G05880	ARI12	0.009015	0.86447	0	2.29763	0	0.324114	0.0285557	0.782788	0.000231334	0.000255212	0.000573217	0.992746	0.00474602	0.00144863
AT1G06020	2	AT1G06020	AT1G06020	0.0187973	0.145654	0.134653	0.272404	0.0357233	0.118479	0.281857	0.1881	0.00171486	0.00184371	0.00491528	0.916631	0.0607909	0.0141044
AT1G06135	2	AT1G06135	AT1G06135	0	0.26485	0.029014	0.753339	0	0.131762	0	0.197467	0.0028571	0.00322127	0.00631842	0.932235	0.0407469	0.014621
AT1G06137	2	AT1G06137	AT1G06137	0.0240307	0.291058	0.074479	0.965992	0.0959517	0.36946	0	0.386921	0.0012969	0.00144819	0.00301348	0.965459	0.0215445	0.00723777
AT1G06273	2	AT1G06273	AT1G06273	0.83103	0.713715	8.47067	8.46799	1.06285	0.678707	7.80663	5.80416	0.0252529	0.030561	0.0403846	0.673958	0.154025	0.0758191
AT1G06283	2	AT1G06283	AT1G06283	1.36818	1.64816	8.23452	3.8431	1.13447	1.48762	3.63268	4.03107	0.0256195	0.0310335	0.0408124	0.671211	0.154868	0.0764552
AT1G06750	2	AT1G06750	AT1G06750	0.022939	0.059513	0.0248563	0.146547	0.013746	0.041269	0.0816503	0.100245	0.0254873	0.030863	0.0406584	0.672199	0.154566	0.0762267
AT1G07900	2	AT1G07900	LBD1	0.796926	1.75424	1.0873	2.55388	0.681725	3.09167	0.874132	2.68914	0.0048066	0.00504814	0.0159105	0.584255	0.337226	0.0527528
AT1G08943	2	AT1G08943	AT1G08943	0.184419	0.634994	0.359628	1.2644	0.10169	0.324537	0.0903257	0.532997	0.00345184	0.00366874	0.0106035	0.78363	0.166113	0.0325325
AT1G08975	2	AT1G08975	AT1G08975	0	0.171459	0.00697967	0.45086	0	0.153886	0.0195943	0.143627	0.000126571	0.000138738	0.000324885	0.995628	0.00293601	0.000845379
AT1G10155	2	AT1G10155	PP2-A10	4.29433	3.35311	0.098711	4.22222	0.044389	3.35468	5.59194	2.26893	0.0046745	0.00491804	0.0153004	0.616266	0.308718	0.0501226
AT1G10170	2	AT1G10170	NFXL1	9.29805	19.7594	10.0036	31.5835	11.3083	10.3647	14.9084	18.2907	0.00405769	0.00429381	0.0128069	0.716026	0.22243	0.0403863
AT1G10340	2	AT1G10340	AT1G10340	0.519351	1.21191	0.571154	2.16505	0.958447	2.84692	1.09432	3.01675	0.000834039	0.000903123	0.00229334	0.964629	0.0250057	0.00633525
AT1G10800	2	AT1G10800	AT1G10800	0.139929	0.270362	0.242572	0.486152	0.434377	0.36576	0.297585	0.401582	0.000121011	0.00013276	0.000309104	0.995877	0.00275894	0.000801033
AT1G11610	2	AT1G11610	CYP71A18	0	0.0828353	0	0.277345	0	0.043326	0	0.035616	0.00502278	0.00524177	0.0173259	0.466223	0.44607	0.060117
AT1G12672	2	AT1G12672	AT1G12672	0.0324427	0.435135	0.080093	1.90865	0	0.867287	0	1.1386	0.000897874	0.000999286	0.00212294	0.975042	0.0157693	0.00516814
AT1G13470	2	AT1G13470	AT1G13470	0.34207	1.24193	0.123526	2.92241	0.730747	1.63274	0.177789	2.64445	0.000198349	0.000218636	0.000493755	0.993703	0.00413391	0.00125252
AT1G13480	2	AT1G13480	AT1G13480	0.940274	7.04016	1.11636	17.5463	0.803951	3.3949	0.915436	4.53037	0.00012208	0.000134059	0.000310218	0.9959	0.00273278	0.000800436	unknown
AT1G14518	2	AT1G14518	AT1G14518	0	0.1375	0	0.560205	0	0.0348773	0	0.190591	0.00188163	0.00210964	0.00428161	0.95233	0.0292758	0.0101209
AT1G14550	2	AT1G14550	AT1G14550	0.412454	0.622713	0.462604	1.21013	0.214838	0.577841	0.134165	0.506352	0.0071738	0.00823769	0.014497	0.859712	0.0789096	0.0314701
AT1G15580	2	AT1G15580	IAA5	0.434852	4.96678	0.845252	11.4261	0.406964	0.54439	0.400632	0.733195	0.000621138	0.00067409	0.00168622	0.974691	0.0177219	0.00460522
AT1G17260	2	AT1G17260	AHA10	0.846041	1.39144	1.50803	2.60961	0.73532	0.601174	0.865734	1.11072	0.000816422	0.000907935	0.00193821	0.977076	0.0145284	0.00473346
AT1G18990	2	AT1G18990	AT1G18990	0.0760837	0.104909	0.208671	0.280364	0.185531	0	0.097758	0.053594	0.00833067	0.00960537	0.0165098	0.843316	0.0868684	0.0353697
AT1G19040	2	AT1G19040	AT1G19040	0.019655	0.118145	0.0238117	0.202584	0.0261577	0	0	0.00730467	0.00354616	0.00376655	0.0109365	0.774201	0.173862	0.0336876
AT1G19090	2	AT1G19090	RKF2	0	0	0.586806	0.349118	0	0	0.530103	0.423782	0.0292175	0.0357135	0.0448519	0.645581	0.162321	0.0823152
AT1G19390	2	AT1G19390	AT1G19390	0	0.011015	0.13534	0.0735903	0	0	0.326209	0.191125	0.0180817	0.0214721	0.0313423	0.733872	0.133562	0.0616698
AT1G19565	2	AT1G19565	AT1G19565	0.0311347	2.56503	3.09699	14.8417	0.208901	1.1775	2.07516	15.3976	0.00961165	0.0111303	0.0186656	0.826247	0.0948937	0.0394519	unknown
AT1G19940	2	AT1G19940	GH9B5	0.632926	0.975124	1.22698	2.82846	0.668871	0.741736	1.24553	1.59725	0.00994073	0.0115237	0.0192078	0.822028	0.0968361	0.0404638
AT1G20120	2	AT1G20120	AT1G20120	0.109188	0.262284	0.123612	0.388845	0.115939	0.0481853	0.1774	0.0706507	0.00498949	0.00521991	0.0169354	0.512218	0.402926	0.0577115
AT1G20180	2	AT1G20180	AT1G20180	0.0261797	0.0805883	0.0191193	0.397817	0	0.139279	0.043028	0.20994	0.0130865	0.0153199	0.024172	0.784629	0.11333	0.0494629
AT1G20320	2	AT1G20320	AT1G20320	0.010726	0.192789	0	0.297998	0	0.0248353	0.00690867	0.0712203	0.00501702	0.00524111	0.0171906	0.485211	0.42814	0.0592007
AT1G20590	2	AT1G20590	AT1G20590	1.69433	1.17965	4.07367	1.70344	1.09476	1.12819	2.72285	1.95193	0.0260787	0.0316268	0.041344	0.667807	0.155902	0.0772416
AT1G21110	2	AT1G21110	IGMT3	12.8029	9.08227	35.435	34.3532	17.0977	12.1562	42.8954	30.2156	0.0427273	0.0539587	0.0577775	0.566004	0.180273	0.0992589	Serine/threonine kinase family catalytic domain protein
AT1G21210	2	AT1G21210	WAK4	0.100625	0.268196	0.200108	1.07448	0.163476	0.238555	0.212554	1.15776	0.0106906	0.012423	0.0204264	0.812648	0.101096	0.0427166
AT1G21220	2	AT1G21220	AT1G21220	0.123836	0.102696	0.486201	0.431186	0.329538	0.356564	0.851813	0.426374	0.0234713	0.0282751	0.0382603	0.687702	0.149675	0.0726162
AT1G21240	2	AT1G21240	WAK3	0.192511	1.76228	0.29886	4.85832	0.441368	1.53236	0.0306473	7.70699	0.00236723	0.00266183	0.00530673	0.942081	0.0351791	0.0124043
AT1G22240	2	AT1G22240	PUM8	0	0.07034	0	0.497916	0.014229	0.068839	0	0.0926213	0.00896224	0.0103558	0.0175819	0.834767	0.0909211	0.0374117
AT1G23850	2	AT1G23850	AT1G23850	1.40901	1.61563	3.03606	3.76024	1.68012	1.45317	3.13696	3.9146	0.0153659	0.0181087	0.0275438	0.760335	0.123331	0.0553157
AT1G23935	2	AT1G23935	AT1G23935	1.32592	0.675403	4.77689	4.29172	1.08754	0.577825	5.38435	3.99816	0.0411578	0.0517838	0.0564373	0.574172	0.178815	0.0976337
AT1G24147	2	AT1G24147	AT1G24147	1.98261	1.71888	2.11467	7.53799	3.90256	4.235	3.10543	10.3317	0.0276037	0.0336052	0.0430751	0.65679	0.159156	0.0797703
AT1G24260	2	AT1G24260	SEP3	1.70515	0.635027	2.42693	1.93722	2.20084	1.17487	2.23576	1.97317	0.140137	0.228288	0.0905503	0.266014	0.158035	0.116976
AT1G24520	2	AT1G24520	BCP1	0.0886033	0.346334	0.185378	0.686131	0.05656	0.430043	0.028705	0.556216	0.000252526	0.00027556	0.00066459	0.990629	0.00641201	0.0017665
AT1G26530	2	AT1G26530	AT1G26530	0.779666	0.697098	3.5806	2.92442	0.639344	0.835222	1.89648	3.03472	0.0208268	0.0249159	0.0349626	0.709419	0.142379	0.0674974
AT1G26610	2	AT1G26610	AT1G26610	0.0724833	0	0.088396	0.10363	0.180193	0.100849	0.144288	0.212004	0.131077	0.207324	0.0907199	0.286441	0.164768	0.11967
AT1G27080	2	AT1G27080	NRT1.6	0	0.033708	0	0.106372	0.0154987	0	0.008923	0.0142617	0.00252344	0.00269835	0.0074706	0.862489	0.102714	0.0221046
AT1G27540	2	AT1G27540	AT1G27540	9.40267	9.0679	83.377	86.9915	9.79545	7.59504	86.6887	91.8962	0.0251254	0.0303967	0.040235	0.67492	0.153727	0.075596	ATFDB2, F-BOX/DUF295 BRASSICEAE-SPECIFIC 2; ROS homeostasis
AT1G27570	2	AT1G27570	AT1G27570	0.035886	0.015711	5.93819	3.58859	0	0	5.98437	4.19621	0.0246951	0.0298432	0.0397276	0.67819	0.152708	0.0748363
AT1G27580	2	AT1G27580	AT1G27580	0.747107	2.10134	40.0862	103.995	0	3.93109	112.782	74.1384	0.0255693	0.0309688	0.040754	0.671586	0.154754	0.0763686	ATFDB4, F-BOX/DUF295 BRASSICEAE-SPECIFIC 4
AT1G28590	2	AT1G28590	AT1G28590	0.139799	0.019938	0.226424	0.358052	0.085685	0.196181	0.311675	0.317941	0.0661097	0.0881886	0.0737517	0.465902	0.190135	0.115912
AT1G29110	2	AT1G29110	AT1G29110	1.73885	0.705059	4.69405	2.07136	1.03996	0.479413	3.44549	1.51581	0.13095	0.207042	0.090718	0.28673	0.164857	0.119703
AT1G29860	2	AT1G29860	WRKY71	0.421276	1.26592	1.14181	2.95336	0.527745	2.18548	0.639092	3.06179	0.000809664	0.000900359	0.00192283	0.977246	0.0144244	0.00469718
AT1G30170	2	AT1G30170	AT1G30170	0.0191813	0.940088	0.083692	2.85763	0	0.165934	0.031823	0.791372	0.00104507	0.00116463	0.00245413	0.971438	0.0179552	0.00594265
AT1G30720	2	AT1G30720	AT1G30720	1.20003	4.66371	2.02742	7.70483	2.29907	5.48138	2.89895	4.53314	0.00490108	0.00513911	0.0163918	0.554595	0.364012	0.054961
AT1G30730	2	AT1G30730	AT1G30730	0.582106	2.36129	0.779361	5.17901	1.39451	4.18868	1.35337	5.27702	0.000324691	0.000353813	0.000861256	0.987668	0.0084876	0.00230486
AT1G30814	2	AT1G30814	AT1G30814	0	0	0	0.167097	0	0.0385357	0	0	0.00837471	0.00965762	0.0165851	0.842711	0.0871574	0.035514
AT1G31290	2	AT1G31290	AGO3	0.763143	2.3368	0.0778983	5.10424	1.15147	0.804893	0.10307	0.683451	0.00012163	0.000133415	0.000310993	0.995845	0.00278279	0.000806597
AT1G31750	2	AT1G31750	AT1G31750	1.43501	1.13346	2.97016	3.44341	1.45347	1.61448	3.22997	6.24846	0.0366245	0.045584	0.0523406	0.599194	0.173784	0.0924733
AT1G32583	2	AT1G32583	AT1G32583	0.620721	0.462452	3.30192	1.7851	0.704227	0.323426	2.25286	1.59582	0.0439121	0.0556103	0.0587639	0.559992	0.181287	0.100435
AT1G32850	2	AT1G32850	UBP11	0.0141397	0.10358	0.134982	0.285939	0	0.0353563	0.127863	0.147319	0.00027768	0.000306649	0.00068433	0.991417	0.00559275	0.00172182
AT1G32950	2	AT1G32950	AT1G32950	0.234623	0.31387	0.243551	0.858313	0.221836	0.247161	0.231184	0.415475	0.0142938	0.0167931	0.0259799	0.771502	0.118805	0.0526264
AT1G44130	2	AT1G44130	AT1G44130	0.263382	1.39595	0.31795	2.49878	0.284613	2.59478	0.200459	2.65976	0.00267095	0.00285336	0.00795291	0.851347	0.111513	0.0236629
AT1G48745	2	AT1G48745	AT1G48745	1.60186	4.32453	1.67043	8.96163	1.39846	2.22468	1.12937	4.04733	0.000128197	0.000140498	0.000329339	0.995562	0.00298278	0.000857584
AT1G50590	2	AT1G50590	AT1G50590	2.04633	3.91037	2.68284	6.23214	2.11692	3.43527	2.35373	4.24405	0.00366842	0.0038931	0.0113731	0.761458	0.18439	0.0352179
AT1G50960	2	AT1G50960	GA2OX7	0	0.152057	0.0710683	0.435414	0	0.244033	0.085181	0.397536	0.000869347	0.000941036	0.00239511	0.962902	0.0262645	0.00662798
AT1G52560	2	AT1G52560	AT1G52560	0.962943	1.5674	0.859035	3.18419	0.562273	0.808887	0.666143	1.20137	0.00242336	0.00272582	0.00542375	0.940929	0.0358356	0.0126625
AT1G53540	2	AT1G53540	AT1G53540	0.34	5.30222	0.394633	9.62274	0.216783	2.43638	1.2022	4.10349	0.00496116	0.00519493	0.0167414	0.528942	0.387475	0.0566847
AT1G53690	2	AT1G53690	AT1G53690	0.427053	0.578897	1.66608	1.53119	0.591303	0.073234	1.32491	0.176692	0.0110237	0.0128236	0.0209604	0.80858	0.102917	0.0436946
AT1G55775	2	AT1G55775	AT1G55775	0	0.255489	0.0232073	0.406061	0.101178	0.619827	0.109847	0.921558	0.00486663	0.00510625	0.0162097	0.566417	0.353293	0.0541079
AT1G57650	2	AT1G57650	AT1G57650	0	0.418976	0	0.672676	0	0.0935503	0	0.184368	0.00499446	0.00522411	0.0169736	0.508614	0.406271	0.0579225
AT1G59590	2	AT1G59590	ZCF37	4.09154	9.81363	3.42426	19.6908	8.00125	2.77715	7.03125	3.65504	0.000148313	0.000162343	0.00038365	0.994764	0.0035369	0.00100483
AT1G59865	2	AT1G59865	AT1G59865	0.159019	0.123499	0.39351	0.597569	0.143441	0.060939	0.218251	0.168023	0.0116864	0.0136226	0.0220097	0.80066	0.10642	0.0456006
AT1G60030	2	AT1G60030	NAT7	0.608505	2.22457	1.19907	3.71082	0.517982	1.49651	0.852458	2.20931	0.00447711	0.00472041	0.0144576	0.654195	0.275462	0.0466887
AT1G60720	2	AT1G60720	AT1G60720	0.0408617	0.412785	0.026889	0.990298	0.0599907	0.0392653	0.0185113	0.135372	0.000140266	0.000154275	0.000353336	0.995401	0.00304562	0.000905113
AT1G61255	2	AT1G61255	AT1G61255	2.14611	6.81772	3.76448	11.1176	1.50845	7.77289	2.14132	10.5893	0.0047942	0.00503605	0.0158508	0.587617	0.334214	0.0524885
AT1G61275	2	AT1G61275	U12	0.623951	2.17947	1.86224	3.65694	1.13366	2.89897	1.23339	2.6787	0.00419571	0.00443492	0.013335	0.69759	0.238089	0.0423547
AT1G61410	2	AT1G61410	AT1G61410	0.592137	1.33143	0.620174	1.96498	0.426706	1.32987	0.616836	1.52408	0.00469994	0.00494328	0.0154142	0.610651	0.31369	0.050602
AT1G62290	2	AT1G62290	AT1G62290	10.5168	20.1619	12.7044	28.7508	12.2722	12.776	19.9808	23.6401	0.00496051	0.00519435	0.0167373	0.529273	0.387172	0.0566636
AT1G63320	2	AT1G63320	AT1G63320	0.103562	0	2.47491	1.39392	0.0700213	0.0375447	2.7562	1.55042	0.0295005	0.0360847	0.0451579	0.643661	0.162848	0.0827482
AT1G63870	2	AT1G63870	AT1G63870	0.0511857	0.447144	7.03475	6.53466	0.0499097	0.0661277	5.86373	5.80494	0.0182762	0.0217146	0.0316058	0.732069	0.134233	0.0621014	Disease resistance protein (TIR-NBS-LRR class) family
AT1G64235	2	AT1G64235	AT1G64235	0.019848	0.0198253	0.166858	1.70166	0	0.015809	0.117037	0.253724	0.0242595	0.0292841	0.0392094	0.681539	0.151652	0.0740563
AT1G64240	2	AT1G64240	AT1G64240	0.0933683	0.0335603	1.12211	0.865521	0.0683937	0.130423	1.04833	0.718796	0.0299686	0.0366999	0.0456602	0.640513	0.163702	0.083456
AT1G64820	2	AT1G64820	AT1G64820	0	0.373856	0.220467	0.775323	0	0.230439	0.104969	0.809504	0.00198662	0.00213188	0.00575805	0.899627	0.0738002	0.0166965
AT1G64930	2	AT1G64930	CYP89A7	0.356054	0.332733	0.986064	1.22398	0.427793	0.441513	1.36834	1.25794	0.0289891	0.0354141	0.0446038	0.647141	0.161889	0.0819629
AT1G64940	2	AT1G64940	CYP89A6	1.45675	2.59044	5.72053	9.81633	1.70955	2.88432	8.33935	9.07575	0.0143749	0.0168923	0.0260996	0.770642	0.119158	0.0528337
AT1G65060	2	AT1G65060	4CL3	20.4251	45.4671	33.7681	69.4118	11.6929	21.9063	14.8995	36.3617	0.00429634	0.00453739	0.0137285	0.683106	0.250483	0.0438483
AT1G65310	2	AT1G65310	XTH17	9.77725	14.3411	12.6578	30.3394	9.84724	3.82358	10.2798	5.26881	0.00492444	0.0056056	0.0103821	0.894847	0.0610304	0.02321
AT1G65481	2	AT1G65481	AT1G65481	0.228694	1.48564	0.616501	3.32412	0.240966	2.54423	0.15814	2.09482	0.000417215	0.000453966	0.00111593	0.983754	0.011251	0.00300815
AT1G66170	2	AT1G66170	MMD1	0.0182897	0.10478	0.0194633	0.265563	0.0361937	0.0223553	0.0269213	0.0547213	0.00499047	0.00522075	0.0169428	0.511526	0.403568	0.0577523
AT1G66600	2	AT1G66600	ABO3	0.0987417	0.136459	0	0.618378	0.107677	0.252793	0.171222	0.658226	0.00356804	0.00403714	0.00775101	0.918692	0.0482485	0.0177035
AT1G66610	2	AT1G66610	AT1G66610	0	0	0	0.206524	0.012308	0	0.016514	0.0204653	0.0164425	0.0194368	0.0290769	0.749547	0.127586	0.0579101
AT1G66690	2	AT1G66690	AT1G66690	0.155776	0.318956	0.42427	0.658634	0.23095	0.26613	0.134415	0.482645	0.000134712	0.000148117	0.00033997	0.995561	0.0029438	0.000872202
AT1G66830	2	AT1G66830	AT1G66830	0.204733	4.76175	5.18945	3.76812	4.61916	7.67944	4.3357	4.49904	0.00414477	0.00438291	0.0131387	0.70457	0.232145	0.0416182
AT1G66920	2	AT1G66920	AT1G66920	3.60458	6.91355	7.17185	10.6895	4.33156	6.15806	9.02775	11.3035	0.00370774	0.00393373	0.0115148	0.757224	0.187901	0.0357185
AT1G67220	2	AT1G67220	HAC2	0	0	0	0.00818233	0.00355933	0.014609	0.00310533	0	0.010775	0.0125244	0.0205622	0.811611	0.101561	0.0429658
AT1G67520	2	AT1G67520	AT1G67520	0.546151	1.34176	0.617981	2.88765	0.633968	1.07081	0.859602	1.65271	0.000654959	0.00072716	0.00156866	0.981197	0.0119948	0.00385763
AT1G68320	2	AT1G68320	MYB62	0.220171	0.336731	0.109115	0.835738	0.225092	0.320413	0.311652	0.802898	0.00698297	0.00801298	0.0141586	0.862515	0.0775242	0.0308057
AT1G68330	2	AT1G68330	AT1G68330	1.59678	2.71032	2.17469	5.0601	1.62633	1.51123	2.51606	2.4025	0.000407742	0.000451279	0.000992967	0.987783	0.00789008	0.00247449
AT1G69920	2	AT1G69920	GSTU12	1.32913	2.07569	1.23933	3.82185	0.541288	1.88319	0.235994	1.9051	0.000847389	0.000942653	0.00200857	0.976299	0.015003	0.00489925
AT1G70520	2	AT1G70520	CRK2	6.73441	12.2556	9.16474	18.8763	8.33411	13.227	10.3014	15.7817	0.00236988	0.00253668	0.006974	0.873635	0.0939683	0.0205166
AT1G70910	2	AT1G70910	DEP	0.122457	0.100463	0.110077	0.515031	0.038841	0.0718273	0.0737387	0.03242	0.0280953	0.0342458	0.0436223	0.653328	0.160149	0.0805595
AT1G71000	2	AT1G71000	AT1G71000	0.165672	0.67585	0.174768	1.46298	1.21925	0.299713	1.09227	0.344405	0.000129644	0.000142491	0.000327846	0.995704	0.00285322	0.000842516
AT1G71520	2	AT1G71520	AT1G71520	0.35828	1.81639	0.424925	3.83914	0.535062	0.904101	0.613893	1.33492	0.00148968	0.00160424	0.00422896	0.929901	0.0507494	0.0120269
AT1G71770	2	AT1G71770	PAB5	0.055184	0.306305	0.0526217	0.574181	0.0403117	0.558864	0.0424573	0.484701	0.000974066	0.00105337	0.00269864	0.957686	0.0300824	0.00750565
AT1G72070	2	AT1G72070	AT1G72070	3.32613	19.3903	2.79047	17.336	3.28509	28.4573	2.92009	26.0606	0.000131926	0.000144542	0.000339486	0.995411	0.00308788	0.000885251
AT1G72660	2	AT1G72660	AT1G72660	0.0879407	0.238256	0.135825	0.813675	0.19282	0.351506	0.138185	0.560937	0.000206829	0.000228037	0.000514213	0.993456	0.004292	0.00130307
AT1G73510	2	AT1G73510	AT1G73510	0.0490947	0.643067	0.131764	1.02071	0.0289603	0.0695133	0.0317033	0.164534	0.00501758	0.00524143	0.0171983	0.484256	0.429037	0.0592494
AT1G73805	2	AT1G73805	SARD1	1.60169	7.23155	2.7974	11.4064	1.75949	6.7975	2.75818	10.4973	0.00478828	0.00503026	0.0158226	0.58919	0.332805	0.0523638
AT1G75600	2	AT1G75600	AT1G75600	0	0.324625	0	1.1765	0.072104	0.377299	0.173888	1.09672	0.00224034	0.0025173	0.0050411	0.944709	0.0336761	0.0118163
AT1G78400	2	AT1G78400	AT1G78400	0	0.133413	0	0.322241	0	0.0159887	0	0.05026	0.000317579	0.000350975	0.000779493	0.990288	0.00630937	0.00195483
AT1G79680	2	AT1G79680	WAKL10	0.136222	1.15949	0.0603443	1.95625	0.290005	0.331597	0.141494	0.40929	0.00498517	0.00521621	0.0169036	0.515128	0.400228	0.0575385
AT2G01008	2	AT2G01008	AT2G01008	0.218953	2.30794	0.143777	6.8909	0.376644	1.78691	0.338811	1.49721	0.00126783	0.00141541	0.00294935	0.966138	0.0211391	0.00709005
AT2G01020	2	AT2G01020	AT2G01020	263.883	494.963	316.499	537.984	203.176	1777.24	361.66	495.353	0.000192189	0.000211808	0.000478881	0.993883	0.00401879	0.00121575
AT2G04050	2	AT2G04050	AT2G04050	1.05681	82.8093	1.02913	158.957	0.652185	14.955	1.27095	27.4431	0.0047106	0.00495382	0.0154623	0.608234	0.315834	0.0508061
AT2G04375	2	AT2G04375	U2-10	3.04357	7.27438	2.10946	10.4711	1.75597	10.5475	2.082	9.64493	0.00501237	0.00523812	0.0171349	0.491816	0.421942	0.0588562
AT2G04420	2	AT2G04420	AT2G04420	0.122132	0.0486627	0.109691	0.307806	0.174129	0.178445	0.171224	0.265324	0.0525415	0.0678994	0.0653353	0.519677	0.186741	0.107806
AT2G04490	2	AT2G04490	AT2G04490	0.0187687	0.032697	0.029269	0.072818	0.0231027	0.0135863	0.0327247	0.0199567	0.0041753	0.00473749	0.00894448	0.907723	0.0541944	0.0202249
AT2G04515	2	AT2G04515	AT2G04515	0.134434	0.658873	0.0564447	1.12766	0.200545	0.960422	0.121108	1.05642	0.00447901	0.00472232	0.0144654	0.653867	0.275747	0.0467198
AT2G05045	2	AT2G05045	AT2G05045	0.380686	1.32187	0.051002	2.21113	0.192024	2.04714	0.214358	1.81177	0.000833035	0.000902045	0.00229045	0.964677	0.0249701	0.00632694
AT2G05420	2	AT2G05420	AT2G05420	0	0	0.032935	0.273621	0	0.0417787	0	0.0194507	0.0118208	0.013785	0.0222205	0.799081	0.107112	0.0459809
AT2G07750	2	AT2G07750	AT2G07750	0.006406	0	0.305058	0.476292	0	0	0.316944	0.595824	0.0256256	0.0310414	0.0408194	0.671166	0.154882	0.0764657
AT2G08825	2	AT2G08825	AT2G08825	1.26755	2.13263	0.522352	5.12503	1.01882	4.92058	0.811773	4.9413	0.0127486	0.0149091	0.0236567	0.788416	0.11172	0.0485503
AT2G12190	2	AT2G12190	AT2G12190	2.188	3.89918	3.83203	6.75815	2.55357	3.25926	4.67771	6.64905	0.000159029	0.000175066	0.000398691	0.994854	0.00339626	0.00101727
AT2G14900	2	AT2G14900	AT2G14900	10.7771	21.2488	10.556	34.8219	9.63558	48.4972	10.1195	38.4191	0.00182746	0.00196322	0.00526253	0.909721	0.066059	0.015167
AT2G18010	2	AT2G18010	AT2G18010	0.135684	0.0230833	0.332815	0.29106	0.141907	0.0358097	0.13497	0.037244	0.0714831	0.0965724	0.0765211	0.447044	0.190205	0.118175
AT2G18480	2	AT2G18480	AT2G18480	0.459419	0.227392	0.460784	0.711836	0.624671	0.223335	0.903797	0.806329	0.0903771	0.12781	0.0840854	0.388467	0.186465	0.122795
AT2G18690	2	AT2G18690	AT2G18690	1.71698	5.44513	4.98231	10.647	4.94662	9.08591	5.48331	10.6806	0.00495434	0.00518874	0.0166986	0.53235	0.384342	0.0564659
AT2G19190	2	AT2G19190	FRK1	1.10026	2.27962	0.974693	3.36256	2.06044	2.48911	0.686626	2.13245	0.00499752	0.00522664	0.016998	0.506246	0.408473	0.0580591
AT2G20150	2	AT2G20150	AT2G20150	0.0397747	0.478341	0	0.735711	0	0.0436643	0.005604	0.192906	0.00489622	0.0051345	0.0163655	0.556353	0.362414	0.0548364
AT2G20720	2	AT2G20720	AT2G20720	0.567904	11.9123	1.09964	25.1804	0.82576	1.92563	0.28132	3.68456	0.000350316	0.00038157	0.000931517	0.986597	0.00924169	0.00249822
AT2G20825	2	AT2G20825	ULT2	0.208683	0.569512	0.251851	0.906681	0.186649	0.594113	0.166295	0.67505	0.0031018	0.00330438	0.00939357	0.816028	0.139756	0.028416
AT2G21030	2	AT2G21030	AT2G21030	0.106929	0.267885	0.362477	0.697221	0.20971	0.40258	0.271304	0.525229	0.022278	0.0267543	0.0367943	0.697296	0.146515	0.0703626
AT2G21910	2	AT2G21910	CYP96A5	0.00558467	0.079624	0	0.218292	0	0.005815	0	0.0514737	0.000123973	0.00013618	0.000314502	0.995856	0.00275889	0.000810358
AT2G23110	2	AT2G23110	AT2G23110	0.0676443	0.933008	0	2.36968	0.0429217	1.00136	0.07561	1.52481	0.000136751	0.00014978	0.000352534	0.995219	0.00322138	0.000920665
AT2G23830	2	AT2G23830	AT2G23830	0	0.226267	0	0.601247	0	0.205668	0	0.159159	0.00118588	0.00128011	0.00332025	0.946698	0.0381927	0.00932322
AT2G24683	2	AT2G24683	AT2G24683	0.49601	0.862929	0.54536	1.38184	0.102186	0.775937	0.175027	1.07498	0.000158232	0.000174183	0.000396763	0.994877	0.00338128	0.0010125
AT2G25470	2	AT2G25470	RLP21	0.636169	1.75641	0.874101	3.08018	0.347533	1.78084	0.430995	2.04796	0.00501663	0.00524088	0.0171853	0.485856	0.427533	0.0591676
AT2G26135	2	AT2G26135	AT2G26135	0	0.220308	0	0.687404	0	0	0	0.025978	0.000572789	0.000635334	0.00137874	0.983345	0.0106636	0.00340402
AT2G27300	2	AT2G27300	NTL8	0.111519	0.293977	0.155979	0.544865	0.265696	0.368658	0.205647	0.586149	0.00206861	0.00221863	0.00601544	0.894272	0.0779278	0.0174972
AT2G27380	2	AT2G27380	EPR1	0.0204687	0.083704	0.100333	0.17088	0.00793733	0.151179	0	0.0685607	0.000129166	0.000141961	0.00032671	0.995718	0.00284488	0.000839748
AT2G28460	2	AT2G28460	AT2G28460	0.635475	1.20222	0.65562	1.79218	0.641573	0.597824	0.599254	0.827087	0.0049455	0.00518065	0.0166446	0.536519	0.380516	0.056194
AT2G29120	2	AT2G29120	GLR2.7	1.35536	2.46637	2.64421	3.76917	1.7033	1.98978	3.21007	3.09609	0.00272112	0.00290601	0.00811816	0.847455	0.114599	0.0242005
AT2G29350	2	AT2G29350	SAG13	1.60099	15.689	1.08751	28.1138	2.19257	15.0492	1.39417	27.271	0.00493046	0.00516672	0.016556	0.543112	0.37448	0.0557544
AT2G31420	2	AT2G31420	AT2G31420	0.0795953	1.5095	0.157717	2.76057	0.061457	0.996262	0.075345	1.53354	0.00481067	0.00505211	0.0159302	0.583131	0.338235	0.0528406
AT2G31865	2	AT2G31865	PARG2	1.19522	13.9222	1.82725	26.4607	1.71614	7.37389	2.4504	9.76656	0.0036055	0.00382801	0.0111477	0.768092	0.178901	0.0344255
AT2G32020	2	AT2G32020	AT2G32020	1.81531	22.1879	2.16812	39.3723	1.88513	5.62418	2.01366	9.90508	0.00502242	0.0052427	0.0172966	0.470815	0.441718	0.0599056
AT2G32050	2	AT2G32050	AT2G32050	0.0354823	0.27583	0.047735	0.595817	0.041449	0.0611537	0	0.150606	0.000759991	0.000844706	0.00180958	0.978502	0.0136546	0.00442957
AT2G32200	2	AT2G32200	AT2G32200	0.789981	2.64521	1.66319	4.54745	1.95076	3.06101	3.48174	1.95503	0.00211658	0.00226934	0.00616669	0.89109	0.080388	0.0179697
AT2G32860	2	AT2G32860	BGLU33	2.92365	5.86022	4.0811	8.20323	4.47475	7.23188	5.85354	7.3366	0.00502223	0.00523948	0.0173613	0.460168	0.451823	0.0603856
AT2G34030	2	AT2G34030	AT2G34030	0	0	0	0.10227	0	0	0	0.020176	0.00223732	0.00239688	0.00654973	0.882908	0.0867356	0.0191728
AT2G34340	2	AT2G34340	AT2G34340	1.98	4.17052	3.06342	6.98647	1.42647	4.67303	1.19534	6.45914	0.00145545	0.00156778	0.00412559	0.931856	0.0492789	0.0117166
AT2G35710	2	AT2G35710	PGSIP7	1.99124	3.47181	2.39831	5.45974	2.42751	2.4199	4.42299	3.69318	0.00262868	0.00280897	0.00781415	0.854585	0.10895	0.023213
AT2G36325	2	AT2G36325	AT2G36325	0.0777033	0.276766	0.191832	0.421434	0.124438	0.278607	0.223543	0.207986	0.00452568	0.0047693	0.0146596	0.645614	0.282937	0.047495
AT2G36800	2	AT2G36800	DOGT1	21.9099	65.6571	19.6918	114.073	24.763	25.8395	30.091	33.3782	0.00342936	0.0036454	0.0105246	0.78583	0.16431	0.0322603
AT2G37430	2	AT2G37430	ZAT11	1.01801	3.00468	0.944387	4.79646	1.23751	1.93631	0.753474	1.1591	0.00502011	0.00523528	0.0173976	0.453101	0.458562	0.0606844
AT2G38100	2	AT2G38100	AT2G38100	0.0595873	0.0606837	0.0429733	0.254736	0.149029	0.0915967	0.084854	0.256841	0.0216543	0.0259627	0.0360137	0.702443	0.144778	0.0691484
AT2G39180	2	AT2G39180	CCR2	2.32981	4.4414	2.92391	6.3273	2.52139	1.39876	2.80837	2.45648	0.00494781	0.00518277	0.0166586	0.535456	0.381491	0.0562638
AT2G40170	2	AT2G40170	GEA6	0.244589	2.52252	0.17526	5.34028	0.200345	1.83535	0.12214	4.1817	0.00224105	0.00240082	0.00656162	0.882651	0.0869354	0.0192103
AT2G40740	2	AT2G40740	WRKY55	0.0558867	0.15803	0.147688	0.314769	0.136005	0.375033	0.205025	0.608532	0.00369088	0.00417856	0.00799457	0.916431	0.0494832	0.0182214
AT2G42065	2	AT2G42065	AT2G42065	0.155462	6.0104	0	12.2952	0.03302	0.654203	0.0293973	1.45692	0.0042434	0.00448353	0.0135205	0.690848	0.243849	0.0430557
AT2G42480	2	AT2G42480	AT2G42480	0.0109453	0.193533	0.0361323	0.714846	0.0320607	0.0990277	0.019094	0.120206	0.000865989	0.000963514	0.00205075	0.975835	0.0152864	0.00499852
AT2G43000	2	AT2G43000	NAC042	2.40819	3.80873	1.95445	7.9503	2.48369	2.30621	1.77109	3.61282	0.00314098	0.00354651	0.00689529	0.926729	0.0438185	0.0158699
AT2G43620	2	AT2G43620	AT2G43620	52.3897	195.468	71.362	321.866	49.3716	423.571	49.2674	447.861	0.00495245	0.00518702	0.0166869	0.53326	0.383507	0.056407
AT2G46310	2	AT2G46310	CRF5	2.28988	7.54454	1.9831	14.558	2.03889	2.42064	2.00884	3.09484	0.00130682	0.00140929	0.00367961	0.94016	0.0430588	0.0103859
AT2G46430	2	AT2G46430	CNGC3	3.16073	6.05365	3.55527	8.74043	4.07888	7.33993	4.3739	9.64159	0.00473454	0.00497747	0.0155714	0.602645	0.320799	0.0512724
AT2G47430	2	AT2G47430	CKI1	0	0.00971967	0	0.009695	0	0	0	0.008488	0.001261	0.00136036	0.00354306	0.94266	0.0411946	0.00998114
AT2G47440	2	AT2G47440	AT2G47440	15.9192	29.9012	26.6275	44.286	19.9691	23.3415	32.9674	40.8022	0.00444835	0.00469141	0.0143394	0.659092	0.271208	0.0462209
AT2G48150	2	AT2G48150	GPX4	0.198533	0.0964083	0.40331	0.597922	0.219972	0.428218	0.160226	0.251128	0.00502019	0.00571687	0.0105632	0.893249	0.0618682	0.0235823
AT3G01600	2	AT3G01600	NAC044	1.00554	6.14024	1.07025	11.4819	0.589839	2.35238	0.671898	1.77806	0.00398938	0.00422376	0.0125498	0.724634	0.215162	0.0394416
AT3G01620	2	AT3G01620	AT3G01620	0.204019	0.70653	0.500913	0.757168	0.174711	0.119098	0.188189	0.223474	0.000631016	0.000684733	0.00171413	0.974238	0.0180481	0.00468411
AT3G08500	2	AT3G08500	MYB83	0.254381	0.0846937	0.467239	0.323388	0.384019	0.226057	0.265519	0.200473	0.126676	0.197673	0.0905854	0.296538	0.167801	0.120726
AT3G09405	2	AT3G09405	AT3G09405	1.53787	4.43065	1.49757	7.9294	1.54441	2.12782	1.68656	2.87914	0.00191835	0.00205957	0.00554483	0.904004	0.0704364	0.0160364
AT3G09640	2	AT3G09640	APX2	0.0199117	0.261516	0.0405757	0.44387	0	0	0	0.0314803	0.00295086	0.00314668	0.00888319	0.828911	0.129393	0.0267146
AT3G11020	2	AT3G11020	DREB2B	1.1479	4.77364	1.96548	13.7441	1.79884	1.33963	1.44927	3.20544	0.00441764	0.00466038	0.0142141	0.664186	0.266794	0.0457286
AT3G12580	2	AT3G12580	HSP70	9.27017	20.3455	12.6258	30.5957	8.96052	7.94009	14.8756	15.5284	0.00482031	0.00506149	0.0159773	0.580424	0.340667	0.0530507
AT3G12910	2	AT3G12910	AT3G12910	0.022752	0.327916	0.042127	1.28456	0.060519	0.091788	0.0432043	0.150885	0.00285814	0.00322246	0.00632054	0.932215	0.0407583	0.0146256
AT3G12960	2	AT3G12960	SMP1	0.0531747	1.10327	0.0816537	2.43576	0.149435	0.306517	0.22124	0.762741	0.000777987	0.000842896	0.00213241	0.967336	0.0230369	0.00587387
AT3G13090	2	AT3G13090	ABCC6	0.456849	0.984119	0.620194	1.47304	0.453673	1.11396	0.581602	1.66115	0.00418733	0.00442637	0.0133026	0.698754	0.237097	0.0422327
AT3G13600	2	AT3G13600	AT3G13600	2.6118	8.26374	3.33152	14.6259	1.80798	2.49728	1.76163	2.47678	0.00265476	0.00283636	0.0078997	0.852592	0.110527	0.0234902
AT3G14210	2	AT3G14210	ESM1	186.367	319.668	277.429	529.349	298.06	371.842	317.017	707.036	0.000913317	0.000988224	0.00252224	0.960729	0.0278522	0.00699479
AT3G14380	2	AT3G14380	AT3G14380	0.338251	0.677431	0.71903	1.01205	0.151901	0.277395	0.912924	0.912103	0.00313548	0.00333953	0.00950835	0.81307	0.142145	0.0288014
AT3G15540	2	AT3G15540	IAA19	2.73683	5.6438	3.79301	8.7514	3.50185	1.52961	3.4807	1.57657	0.00387814	0.00410943	0.0121364	0.738021	0.203915	0.0379403
AT3G16030	2	AT3G16030	CES101	1.83357	3.95983	4.0979	8.36289	1.96293	3.4192	4.23896	6.61479	0.000157418	0.000173282	0.000394793	0.994901	0.00336599	0.00100762
AT3G19350	2	AT3G19350	MPC	0.259433	0.687659	0.245303	1.2211	0.743071	1.66864	0.375715	2.40199	0.00292316	0.0031177	0.00879022	0.831213	0.127549	0.0264068
AT3G19620	2	AT3G19620	AT3G19620	0.758881	1.36332	0.787059	2.24603	1.65823	1.00774	1.21351	1.86665	0.00236678	0.00253341	0.00696404	0.873855	0.093796	0.0204849
AT3G20470	2	AT3G20470	GRP5	37.7454	98.434	45.1456	150.592	27.6637	122.861	47.0848	188.616	0.00500591	0.00523335	0.0170706	0.498871	0.415345	0.0584741
AT3G21080	2	AT3G21080	AT3G21080	1.03178	3.38912	2.60157	6.86164	0.8451	2.21699	1.01081	2.61853	0.000816857	0.000884667	0.00224393	0.965463	0.0243984	0.00619338
AT3G21210	2	AT3G21210	AT3G21210	0.119633	0.231583	0.187201	0.341601	0.187862	0.179564	0.181104	0.204784	0.00338044	0.00359458	0.0103535	0.790556	0.160444	0.0316718
AT3G22360	2	AT3G22360	AOX1B	0.0162683	2.96816	0.0353527	5.84051	0.0162393	0.17123	0	0.785031	0.00394642	0.00417965	0.0123894	0.729891	0.210737	0.0388566
AT3G22510	2	AT3G22510	AT3G22510	0	0.0818563	0	0.138235	0	0	0	0.0455347	0.00249601	0.0026695	0.00738149	0.864513	0.101122	0.0218184
AT3G22840	2	AT3G22840	ELIP1	24.9653	65.2871	26.85	121.337	13.6116	67.92	10.156	135.287	0.00129917	0.00140112	0.00365676	0.940579	0.0427456	0.0103181
AT3G23123	2	AT3G23123	AT3G23123	0.352363	1.51945	0.115108	3.2352	0.040565	0.289498	0	0.236695	0.000683881	0.000741666	0.00186396	0.971788	0.0198135	0.00510868
AT3G23230	2	AT3G23230	TDR1	0.198625	0.936727	0.463186	1.60435	0.284644	0.133365	0.18473	0.260262	0.00295247	0.00314836	0.0088886	0.828777	0.129501	0.0267326
AT3G24420	2	AT3G24420	AT3G24420	3.3752	14.0662	4.85745	30.6617	2.54851	5.98525	3.20157	11.8471	0.000416302	0.000452978	0.00111341	0.983793	0.0112232	0.00300114
AT3G25250	2	AT3G25250	AGC2-1	3.5703	26.0026	2.44962	50.8015	3.53712	5.09477	2.85778	10.1872	0.00333943	0.00355195	0.0102107	0.794456	0.15726	0.0311826
AT3G25573	2	AT3G25573	AT3G25573	0	3.45486	0.029066	6.48141	0.0178837	0.132607	0.0517027	1.34678	0.00489389	0.00513229	0.016353	0.557188	0.361656	0.054777
AT3G25610	2	AT3G25610	AT3G25610	4.07613	8.01149	6.40588	11.5499	5.43045	4.34094	9.27533	6.43287	0.00490668	0.00514441	0.0164223	0.552521	0.365899	0.0551068
AT3G28170	2	AT3G28170	AT3G28170	0.0419133	0.181101	0.211755	0.340323	0.133187	0.0627577	0.204612	0.248575	0.000717972	0.000797658	0.00171344	0.979573	0.0129959	0.00420178
AT3G28610	2	AT3G28610	AT3G28610	0.0234337	0.315266	0.0367903	0.590315	0.087739	0.00730433	0.039642	0.134056	0.00276953	0.00295679	0.00827824	0.843648	0.117625	0.0247231
AT3G29156	2	AT3G29156	AT3G29156	0.0115907	0.0662177	0.0161797	0.150711	0.0215237	0.0134217	0.00428933	0.0315113	0.000177634	0.000194217	0.000462405	0.993614	0.00433377	0.00121762
AT3G30210	2	AT3G30210	MYB121	0	0.358601	0	0.707074	0.007177	0.124414	0	0.371997	0.00188127	0.00202027	0.00542944	0.906352	0.0686368	0.0156804
AT3G44006	2	AT3G44006	AT3G44006	0	0.0448373	0.392996	0.889146	0.028353	0.014764	0.29427	1.17562	0.0216973	0.0260171	0.0360678	0.702085	0.1449	0.0692329
AT3G44350	2	AT3G44350	NAC061	0.274421	0.956775	0.36349	1.36006	0.355175	0.961633	0.385146	1.03786	0.00454762	0.00479133	0.0147518	0.6416	0.286443	0.0478663
AT3G45060	2	AT3G45060	NRT2.6	0.725228	1.78015	0.720379	4.26889	0.356545	0.3295	0.352862	0.359079	0.00173615	0.00194469	0.00396976	0.955509	0.0274218	0.00941819
AT3G45730	2	AT3G45730	AT3G45730	3.03412	13.4166	5.60622	22.8024	4.07239	6.50156	5.16958	6.66638	0.0049606	0.00519443	0.0167379	0.529228	0.387213	0.0566665
AT3G46080	2	AT3G46080	AT3G46080	0.484084	9.38822	0.361791	21.8295	1.43714	3.3836	2.20815	6.39221	0.0010078	0.00108952	0.00279695	0.955975	0.0313391	0.00779132
AT3G46090	2	AT3G46090	ZAT7	1.53348	3.84014	1.94676	6.4152	4.45088	3.54462	5.33038	3.89755	0.00317739	0.00338323	0.00965163	0.809346	0.145158	0.0292839
AT3G46230	2	AT3G46230	HSP17.4	0.479384	10.9868	0.776165	18.1443	0.436957	8.83352	1.6278	12.7445	0.00485445	0.00509453	0.0161474	0.570282	0.349801	0.0538212
AT3G46280	2	AT3G46280	AT3G46280	12.2215	30.8611	14.5781	47.3579	10.603	39.8062	9.58461	35.1043	0.00498432	0.00521548	0.0168974	0.515683	0.399714	0.0575052
AT3G47050	2	AT3G47050	AT3G47050	0.066925	0.156902	0.089399	0.320549	0.122727	0.545247	0.0413067	0.678744	0.000120908	0.000132652	0.000308771	0.995883	0.00275439	0.000800019
AT3G47100	2	AT3G47100	AT3G47100	0.522697	0.0957087	1.34428	0.613836	0.690355	0.158548	0.904439	0.512548	0.120487	0.184609	0.0901605	0.311006	0.171805	0.121933
AT3G47580	2	AT3G47580	AT3G47580	1.19595	0.629508	1.40619	1.18852	0.781265	0.533396	1.03585	0.593991	0.133553	0.212901	0.0907338	0.280815	0.162993	0.119004
AT3G48700	2	AT3G48700	CXE13	2.98364	8.68145	4.16735	14.0117	1.03163	6.76333	1.2542	10.1662	0.00462172	0.00486549	0.0150688	0.627292	0.298993	0.0491592
AT3G49055	2	AT3G49055	AT3G49055	0.113396	0.27923	0.237889	0.704546	0.347316	0.348802	0.281114	0.590157	0.00025808	0.000284889	0.000637415	0.991976	0.00523657	0.00160662
AT3G51190	2	AT3G51190	AT3G51190	0.0344717	0	0.0665877	0.267212	0.0217023	0.0149817	0	0.0788823	0.0390853	0.0489343	0.054607	0.585336	0.176674	0.0953637
AT3G53260	2	AT3G53260	PAL2	61.2673	123.497	91.1488	177.035	42.3666	51.8669	48.1772	78.4677	0.00501244	0.00523817	0.0171356	0.491732	0.422021	0.0588607
AT3G53810	2	AT3G53810	AT3G53810	4.05951	7.34596	4.74012	11.4269	4.42707	4.95513	6.05587	5.87702	0.00228198	0.002444	0.00669221	0.879819	0.0891405	0.0196228
AT3G54420	2	AT3G54420	EP3	4.66119	6.11651	5.09502	10.3919	2.88091	10.8078	4.0163	10.912	0.00458337	0.00482716	0.0149036	0.634849	0.292354	0.0484822
AT3G54510	2	AT3G54510	AT3G54510	0.125261	0.229762	0.0454303	0.336117	0.0309287	0.07169	0.104939	0.052882	0.000134055	0.000146852	0.00034525	0.995326	0.00314701	0.00090091
AT3G54520	2	AT3G54520	AT3G54520	0	4.43592	0.021009	9.59311	0	0.773109	0	1.36008	0.00280843	0.00299756	0.00840727	0.840551	0.12009	0.0251457
AT3G54530	2	AT3G54530	AT3G54530	0.070122	11.0847	0.150904	24.8526	0.013889	1.18259	0.0309633	2.68277	0.00205626	0.00220557	0.00597656	0.895086	0.0772997	0.017376
AT3G56380	2	AT3G56380	RR17	0	0	0.104976	1.14223	0	0	0	0	0.0141341	0.0165976	0.0257436	0.773204	0.118104	0.0522162
AT3G56600	2	AT3G56600	AT3G56600	0.11344	0.36356	0.154099	0.744764	0.119725	0.280182	0.139901	0.405771	0.00153158	0.00164884	0.00435584	0.927486	0.0525693	0.0124087
AT3G56825	2	AT3G56825	U2.4	1.75861	5.45821	1.68523	7.3396	1.55231	6.23408	1.18427	5.98881	0.00445598	0.00469911	0.0143706	0.657805	0.272325	0.0463444
AT3G56891	2	AT3G56891	AT3G56891	0.113535	0.441445	0	1.1335	0.0417303	0.282748	0.021013	0.587559	0.00123476	0.00137814	0.00287625	0.966914	0.0206751	0.00692147
AT3G58150	2	AT3G58150	AT3G58150	0.532451	4.45499	0.979368	7.58551	0.516803	1.7524	0.692364	2.42338	0.00501941	0.00523409	0.0174052	0.451491	0.4601	0.0607502
AT3G59030	2	AT3G59030	TT12	0	0.0529523	0.00921533	0.278253	0	0	0	0.0190063	0.00104472	0.00112907	0.00290486	0.954086	0.0327298	0.00810567
AT3G61340	2	AT3G61340	AT3G61340	0.0788347	0.0649543	0.010142	0.251735	0.0633033	0.0733667	0.057972	0.0777217	0.0185247	0.0220248	0.0319408	0.729781	0.13508	0.0626484
AT3G61630	2	AT3G61630	CRF6	4.55788	29.2568	4.29087	55.8671	4.87261	7.15924	5.13018	10.6672	0.00356798	0.00378916	0.011014	0.771971	0.1757	0.0339579
AT3G61730	2	AT3G61730	RMF	0	0.0729133	0	0.119907	0	0	0.037279	0	0.00206014	0.00231233	0.00466118	0.948501	0.0314946	0.0109709
AT3G63050	2	AT3G63050	AT3G63050	0.525055	1.15392	0.732359	1.71897	0.529404	0.677388	0.638149	1.12889	0.00501836	0.00524184	0.0172096	0.48283	0.430378	0.0593216
AT4G00130	2	AT4G00130	AT4G00130	0.064985	0	0.254452	0.686345	0.0494187	0.0425837	0.303767	0.0786583	0.0329871	0.0406969	0.048794	0.621019	0.168726	0.0877776
AT4G00540	2	AT4G00540	MYB3R2	0	0.0584977	0	0.170165	0	0.0143507	0	0.043218	0.00490429	0.00514214	0.0164092	0.553414	0.365086	0.0550441
AT4G01010	2	AT4G01010	CNGC13	0.964658	2.17982	1.63152	3.16177	1.49551	2.50741	2.59772	3.41888	0.00495596	0.00519022	0.0167087	0.531553	0.385075	0.0565174
AT4G01535	2	AT4G01535	AT4G01535	0.123506	0.339111	0	0.495977	0.0269983	0.165841	0.038619	0.189856	0.000278044	0.000307053	0.0006852	0.991406	0.00559934	0.00172395
AT4G03315	2	AT4G03315	AT4G03315	0.0656773	0.348421	0.0999497	0.455261	0.365701	0.094438	0.225475	0.291027	0.00498382	0.00521504	0.0168938	0.516009	0.399412	0.0574856
AT4G04221	2	AT4G04221	AT4G04221	3.2457	3.38291	2.54375	2.6569	3.07555	3.59578	2.76258	2.5162	0.00681269	0.00781268	0.0138551	0.865043	0.0762693	0.0302076
AT4G04510	2	AT4G04510	CRK38	0.0121517	0.638715	0	1.38382	0	0.776975	0.00383967	1.19295	0.00145673	0.00156914	0.00412943	0.931783	0.0493334	0.0117282
AT4G08100	2	AT4G08100	AT4G08100	0.108064	0.221279	0.234097	0.333862	0.190754	0.0548737	0.480599	0.228839	0.00502241	0.00523998	0.0173553	0.461246	0.450798	0.0603387
AT4G08165	2	AT4G08165	AT4G08165	0.744023	0.328575	1.34049	2.55838	0.799575	1.27314	0.555118	0.56878	0.0483509	0.0618741	0.0622742	0.53854	0.184486	0.104475
AT4G08505	2	AT4G08505	AT4G08505	0.689128	2.43031	0.664894	3.60873	0.994785	2.05659	1.08005	2.48158	0.00394821	0.00418149	0.0123961	0.729674	0.210919	0.0388809
AT4G08555	2	AT4G08555	AT4G08555	7.50582	35.9775	10.0519	73.6365	10.2567	13.9443	14.5105	16.5303	0.0016014	0.00172313	0.00456813	0.923406	0.055651	0.0130498
AT4G08850	2	AT4G08850	AT4G08850	22.1109	44.4662	31.4798	64.9979	26.8443	33.307	41.0235	44.5156	0.00489622	0.0051345	0.0163655	0.556354	0.362414	0.0548363
AT4G09130	2	AT4G09130	AT4G09130	0.0716177	0.247623	0.158057	0.57638	0.0805053	0.186344	0.111562	0.175892	0.00331589	0.00374726	0.00724746	0.923403	0.0456594	0.0166273
AT4G09950	2	AT4G09950	AT4G09950	0.981192	2.21656	1.86268	3.6053	1.06469	2.73814	1.07137	3.12409	0.0039682	0.00420202	0.0124706	0.72724	0.212967	0.0391524
AT4G10250	2	AT4G10250	ATHSP22.0	0.0193177	0.661586	0.0592347	1.6658	0.00848767	0.244176	0.0924403	0.602839	0.00012225	0.000134078	0.000312807	0.995815	0.00280421	0.000811798
AT4G11000	2	AT4G11000	AT4G11000	0.806428	6.73803	1.33522	11.8494	1.43163	2.756	2.3875	4.75013	0.00488216	0.00512111	0.0162906	0.561268	0.357954	0.0544839
AT4G11170	2	AT4G11170	AT4G11170	0.118279	1.71134	0.182179	5.20539	0.213981	0.506875	0.133728	1.0602	0.00135274	0.00151118	0.00313635	0.964162	0.0223171	0.00752022
AT4G11480	2	AT4G11480	CRK32	0.1645	0.105417	0.210951	0.428608	0.158608	0.07921	0.227729	0.214058	0.0529792	0.0685351	0.0656415	0.517777	0.186938	0.108129
AT4G11730	2	AT4G11730	AT4G11730	0	0.326962	0	0.646104	0	0.00426233	0	0.0780123	0.00464765	0.00489135	0.0151819	0.621972	0.30368	0.0496277
AT4G12731	2	AT4G12731	AT4G12731	0.0438457	0.807131	0	1.47532	0.0438353	0.139536	0.0802417	0.178937	0.00501889	0.00523323	0.0174101	0.4504	0.461144	0.0607943
AT4G12870	2	AT4G12870	AT4G12870	6.19919	21.7082	10.3254	35.5574	4.29023	33.5296	5.3258	37.3702	0.00492086	0.00515775	0.0165012	0.54704	0.370894	0.0554869
AT4G16540	2	AT4G16540	AT4G16540	3.32047	7.63843	3.47657	15.787	2.40915	10.1661	4.30314	26.6502	0.00497	0.00520287	0.0167987	0.524236	0.391811	0.0569815
AT4G16820	2	AT4G16820	PLA-I%7Bbeta]2	0.0637427	1.47901	0.0237547	2.58494	0.197831	0.175176	0.0500583	0.357169	0.00502275	0.00524209	0.0173181	0.467477	0.44488	0.0600599
AT4G16920	2	AT4G16920	AT4G16920	2.19235	1.87978	9.02536	7.09612	2.46483	1.92277	10.5529	8.06838	0.0282645	0.0344667	0.0438095	0.652146	0.160485	0.0808284
AT4G18540	2	AT4G18540	AT4G18540	0	0.0557493	0	0.217544	0	0.00983233	0	0.0130163	0.00513091	0.00584564	0.010772	0.891414	0.0628275	0.0240103
AT4G21120	2	AT4G21120	AAT1	0.328262	3.76357	0.60321	6.46544	0.849498	3.69939	0.70262	4.34995	0.00501572	0.00524033	0.0171737	0.487267	0.426208	0.0590948
AT4G21390	2	AT4G21390	B120	1.70568	4.20882	2.6257	6.76905	1.62685	1.62197	3.05507	2.36185	0.00406913	0.00430554	0.0128502	0.714552	0.223676	0.0405463
AT4G23070	2	AT4G23070	RBL7	0.661562	3.31874	0.852431	6.0975	0.33491	0.368899	0.511595	1.00184	0.00393223	0.00416507	0.0123366	0.731603	0.209298	0.0386649
AT4G23150	2	AT4G23150	CRK7	0.062617	0.586209	0.0188217	1.1897	0.180499	1.85518	0.0902843	3.50762	0.000332424	0.000362191	0.000882438	0.987346	0.00871425	0.0023631
AT4G23220	2	AT4G23220	CRK14	1.02589	5.59616	1.78043	10.068	2.06995	6.11537	3.81943	8.1136	0.00404425	0.00428005	0.0127561	0.717744	0.220977	0.040199
AT4G23320	2	AT4G23320	CRK24	0.0591237	0.419539	0.080024	1.02486	0.150836	0.427181	0.088751	0.685797	0.000711591	0.000790517	0.00169881	0.979737	0.0128953	0.00416707
AT4G24160	2	AT4G24160	AT4G24160	17.1402	36.0375	24.9434	52.8968	19.0982	19.1021	29.0798	21.8784	0.00491312	0.00515048	0.0164579	0.550077	0.368124	0.0552773
AT4G24275	2	AT4G24275	AT4G24275	8.02621	17.1362	12.5596	35.0241	7.17427	28.3144	16.3048	48.4485	0.000301577	0.000333193	0.00074138	0.990739	0.00602329	0.00186161
AT4G25200	2	AT4G25200	HSP23.6-MITO	0.028617	1.9614	0	3.65046	0.038037	0.464671	0.176319	0.945267	0.00476438	0.00500684	0.0157097	0.595345	0.327304	0.0518701
AT4G25330	2	AT4G25330	AT4G25330	0.0250547	1.93078	0	4.50207	0	0.152531	0	0.121863	0.000585789	0.000635989	0.00158654	0.976304	0.0165641	0.004324
AT4G25350	2	AT4G25350	SHB1	0.363262	1.26813	0.895784	2.13081	0.692696	0.800419	0.889341	0.964129	0.00376413	0.00399195	0.0117191	0.751028	0.193052	0.0364441
AT4G27460	2	AT4G27460	CBSX5	0.525947	0.961821	0.635664	1.35656	0.817058	1.4857	1.603	1.57978	0.00397457	0.00420856	0.0124944	0.726459	0.213625	0.0392392
AT4G27670	2	AT4G27670	HSP21	0.0187157	0.189707	0.0329987	0.667329	0.0406537	0.421772	0.026611	0.995904	0.000915234	0.00101877	0.00216217	0.974613	0.0160308	0.00526021
AT4G27790	2	AT4G27790	AT4G27790	0.011218	0.0138193	0.052986	0.201937	0	0.0191443	0	0.028569	0.0048375	0.00507816	0.0160621	0.575435	0.345154	0.0534329
AT4G27920	2	AT4G27920	PYL10	0.206431	0.381753	0.0419183	0.467892	0.0289273	0.0903793	0.0295243	0.302475	0.00489636	0.00513463	0.0163662	0.556305	0.362458	0.0548398
AT4G28390	2	AT4G28390	AAC3	3.90101	7.55459	5.66528	14.319	4.09412	14.3323	9.80805	22.7281	0.000151936	0.000167208	0.00038153	0.995061	0.00326312	0.000974793
AT4G28703	2	AT4G28703	AT4G28703	1.18167	2.51446	1.63245	4.08175	1.86945	2.92508	3.67814	2.1253	0.00365866	0.00388301	0.011338	0.762498	0.183528	0.0350943
AT4G31370	2	AT4G31370	FLA5	0.082622	0.616555	0.057873	1.26737	0.136325	0.458364	0.0939013	0.710964	0.00146842	0.00158159	0.00416471	0.931117	0.0498342	0.011834
AT4G31800	2	AT4G31800	WRKY18	12.2144	50.1056	51.5317	86.5234	12.323	53.0217	29.4605	97.5453	0.004681	0.00492449	0.0153293	0.614853	0.309969	0.050244
AT4G32490	2	AT4G32490	ENODL4	0.042568	0.12363	0	0.0878213	0.0480613	0.423755	0.0627497	0.222557	0.00211831	0.00227118	0.00617218	0.890974	0.0804777	0.0179868
AT4G33290	2	AT4G33290	AT4G33290	0	0.285815	0.0125437	0.349501	0.0344197	0.039295	0	0.0374353	0.00216884	0.00232457	0.0063321	0.887578	0.0831083	0.0184881
AT4G34300	2	AT4G34300	AT4G34300	0.00696667	0.17109	0	0.561009	0.031763	0.0667387	0.0766257	0.100698	0.00079271	0.000881359	0.00188422	0.977673	0.0141627	0.00460604
AT4G36110	2	AT4G36110	SAUR9	0.344693	0.992888	1.24482	3.17473	0.504253	1.79145	1.28561	2.02389	0.00700175	0.00803509	0.014192	0.862238	0.0776615	0.0308714
AT4G36490	2	AT4G36490	SFH12	0	0	0	0.110108	0	0.0125093	0	0.0164387	0.00398039	0.00451236	0.00856427	0.911189	0.0523282	0.0194261
AT4G37030	2	AT4G37030	AT4G37030	0.7396	4.58956	0.508149	11.2007	0.884262	0.856248	0.871132	1.7067	0.000130456	0.000142946	0.000335493	0.99547	0.0030467	0.000874382
AT4G37290	2	AT4G37290	AT4G37290	0.620448	1.20554	0.666009	2.34639	1.36774	0.735986	0.560673	0.713209	0.0005214	0.000577968	0.00125926	0.984709	0.00981513	0.00311737
AT4G38215	2	AT4G38215	AT4G38215	3.19828	4.21761	3.20971	6.07716	2.17738	3.67054	2.7298	5.72553	0.0278718	0.0339544	0.0433742	0.654896	0.159701	0.0802023
AT4G38420	2	AT4G38420	sks9	8.923	17.0941	9.97214	28.2099	10.4152	10.5209	11.2149	14.6114	0.000955201	0.00103315	0.00264377	0.958636	0.0293853	0.0073465
AT4G39640	2	AT4G39640	GGT1	7.2572	18.2937	9.21004	30.1742	13.0283	13.7841	12.8689	17.7451	0.00390786	0.00414001	0.0122463	0.734515	0.206854	0.0383372
AT5G01550	2	AT5G01550	LECRKA4.2	0.319761	2.4323	0.330175	4.53312	0.587376	0.767461	0.450794	1.10374	0.00434972	0.0045916	0.0139405	0.674998	0.257456	0.044664
AT5G03090	2	AT5G03090	AT5G03090	0.436011	0	1.274	0.986053	0.410763	0.228642	1.07005	0.522437	0.0697748	0.0938847	0.0756727	0.452913	0.190248	0.117507
AT5G03355	2	AT5G03355	AT5G03355	1.1687	2.55594	2.41769	4.961	2.12122	1.43894	3.4073	2.52249	0.000143527	0.000157141	0.000370782	0.994952	0.00340668	0.000970053
AT5G05280	2	AT5G05280	AT5G05280	0.308624	0.398353	0.229277	1.05777	0.119109	0.0555527	0.0690043	0.0924647	0.0231069	0.0278098	0.0378164	0.690597	0.148732	0.0719375
AT5G05390	2	AT5G05390	LAC12	0.193515	0.703804	0.231579	1.3922	0.164289	1.08948	0.214575	1.22003	0.00192083	0.00206219	0.00555255	0.903847	0.0705574	0.0160603
AT5G05530	2	AT5G05530	AT5G05530	0.103894	0.284011	0.245127	0.501537	0.172121	0.37812	0.33408	0.679278	0.00360159	0.00382396	0.0111337	0.7685	0.178565	0.0343766
AT5G06510	2	AT5G06510	NF-YA10	1.15207	2.44231	1.53758	3.05834	1.3431	3.58411	1.27401	4.81784	0.00491818	0.00515524	0.0164861	0.548104	0.369923	0.0554138
AT5G06520	2	AT5G06520	AT5G06520	0	0.115866	0	0.453048	0	0.0304187	0	0.044025	0.00442609	0.00502761	0.00942985	0.903337	0.0565406	0.021239
AT5G06775	2	AT5G06775	AT5G06775	0	1.32953	0.0362647	3.49079	0.016089	0.525007	0.0186823	0.330687	0.000137764	0.00015088	0.000355264	0.995179	0.00324918	0.000928063
AT5G07325	2	AT5G07325	AT5G07325	0	0	0	0	0	0.198549	0.0933103	0	0.00436098	0.00460302	0.0139856	0.673245	0.258967	0.0448383
AT5G09065	2	AT5G09065	AT5G09065	1.02705	2.60015	0.669789	4.103	0.363262	2.2661	0.480043	2.64303	0.00461727	0.00486105	0.0150495	0.628187	0.298206	0.0490798
AT5G09935	2	AT5G09935	AT5G09935	6.04678	21.2525	4.72061	38.9918	4.59994	23.6177	5.20389	23.7041	0.00284083	0.00303151	0.00851509	0.837945	0.122168	0.0254997
AT5G09970	2	AT5G09970	CYP78A7	0.467867	0.782602	0.689149	1.23314	0.567617	0.673524	0.855619	1.10504	0.00036418	0.000396581	0.000969618	0.986013	0.00965329	0.00260329
AT5G10340	2	AT5G10340	AT5G10340	0.112206	0	0	0.164968	0.132646	0	0.0528607	0.007475	0.0382691	0.0478191	0.0538667	0.589857	0.175759	0.0944292
AT5G14490	2	AT5G14490	NAC085	0	0.273118	0	0.785426	0	0	0	0.0633183	0.0018254	0.00204586	0.00416135	0.953553	0.0285642	0.00985035
AT5G14730	2	AT5G14730	AT5G14730	7.05654	17.6464	7.39958	29.3496	10.7591	6.80418	13.4779	9.94572	0.00268732	0.00287054	0.00800676	0.850083	0.112514	0.0238379
AT5G15250	2	AT5G15250	FTSH6	0	0.112393	0.0696663	0.284298	0.0516743	0.0271877	0	0.0786023	0.00147492	0.00164914	0.00340385	0.961359	0.0239806	0.00813272
AT5G15420	2	AT5G15420	AT5G15420	0	0	3.02626	4.70829	0.0104273	0	3.25968	7.31728	0.0223138	0.0267997	0.0368388	0.697003	0.146613	0.0704315
AT5G15480	2	AT5G15480	AT5G15480	0	0.119046	0	0.342467	0	0.026297	0	0.0703633	0.00101142	0.0010934	0.00280752	0.955791	0.0314748	0.00782208
AT5G18270	2	AT5G18270	ANAC087	2.68379	11.1302	3.01562	18.3177	2.43901	5.74125	2.72361	8.51474	0.00501623	0.00524065	0.0171802	0.486481	0.426946	0.0591354
AT5G22530	2	AT5G22530	AT5G22530	0.125187	0.751361	0.0204267	1.33967	0.124215	2.18259	0.102226	1.58033	0.00376242	0.00399018	0.0117128	0.751219	0.192894	0.0364219
AT5G22540	2	AT5G22540	AT5G22540	0.132929	0.554398	0.030497	0.913238	0.18658	0.349387	0.0827373	0.542766	0.00388548	0.00411698	0.0121635	0.73716	0.204636	0.038038
AT5G22545	2	AT5G22545	AT5G22545	0.0142203	0.644611	0.046943	1.40624	0.0426287	1.04541	0.0143177	0.965595	0.000781021	0.000846157	0.0021411	0.96719	0.0231426	0.00589874
AT5G22680	2	AT5G22680	AT5G22680	0.0196787	0.252001	0.142272	0.6616	0.009822	0.180193	0.0754137	0.109299	0.000217706	0.000237757	0.000570349	0.992028	0.00543638	0.00151009
AT5G23260	2	AT5G23260	TT16	0	0.0276737	0.0122137	0.036898	0.0110797	0	0	0.0461647	0.00989509	0.0114691	0.0191329	0.822609	0.0965695	0.0403243
AT5G24040	2	AT5G24040	AT5G24040	0.186869	5.07795	0.155434	10.9461	0.14696	0.681486	0.170698	1.83655	0.00226941	0.00243074	0.00665206	0.880692	0.0884604	0.0194959
AT5G25190	2	AT5G25190	ESE3	2.56744	10.0582	5.64724	23.7918	6.89489	25.6554	12.5201	46.2982	0.000145231	0.000159779	0.000365321	0.995257	0.00313778	0.000934706
AT5G25240	2	AT5G25240	AT5G25240	5.14628	11.9614	9.5856	18.0756	5.415	21.7642	10.5199	23.5824	0.00495111	0.0051858	0.0166787	0.5339	0.382919	0.0563654
AT5G25260	2	AT5G25260	AT5G25260	0.386986	2.86876	0.246095	5.43557	0.704919	3.77891	0.75993	3.97555	0.00176021	0.00189187	0.00505482	0.91387	0.0628926	0.0145305
AT5G25470	2	AT5G25470	AT5G25470	0.144447	0.401611	0.0798197	0.604296	0.158145	0.459187	0.155776	0.423935	0.00154084	0.0016587	0.00438395	0.926948	0.0529746	0.0124934
AT5G26250	2	AT5G26250	AT5G26250	0	0.0563733	0	0.21867	0.04638	0.162547	0.012245	0.131634	0.00173316	0.00194131	0.00396334	0.955575	0.0273833	0.00940369
AT5G27220	2	AT5G27220	AT5G27220	0.146139	0.240144	0.237784	0.622845	0.187517	0.0341817	0.5219	0.105255	0.00790904	0.00910586	0.0157837	0.849177	0.0840517	0.0339731
AT5G27845	2	AT5G27845	AT5G27845	0.002781	0.0236517	0	0.105822	0.0104133	0.0210783	0	0.0164413	0.00594265	0.00679247	0.01228	0.878349	0.0695663	0.02707
AT5G35380	2	AT5G35380	AT5G35380	0	0.14253	0	0.237181	0.034179	0.147451	0.017482	0.171243	0.00427926	0.00452003	0.0136611	0.685635	0.248314	0.0435909
AT5G35688	2	AT5G35688	AT5G35688	0.0574797	0.335476	0	2.08612	0.0977667	0.118034	0.0164483	0.574469	0.00397908	0.00451085	0.00856171	0.911212	0.0523155	0.0194207
AT5G37490	2	AT5G37490	AT5G37490	0.268894	8.17852	0.104136	17.798	0.150239	0.889942	0.128344	2.32007	0.00207647	0.00222694	0.00604017	0.893754	0.0783283	0.0175743
AT5G37940	2	AT5G37940	AT5G37940	0.235916	0.431059	0.55115	0.931113	0.370495	0.510709	1.18893	1.17541	0.0379891	0.0474375	0.0536102	0.591424	0.175436	0.0941031
AT5G38250	2	AT5G38250	AT5G38250	0.0310573	0	0.007727	0.148283	0.0893967	0.16944	0.0435293	0.185027	0.0361301	0.0449153	0.0518727	0.602062	0.173154	0.0918657
AT5G38310	2	AT5G38310	AT5G38310	0.207681	0.469566	0.170869	0.97888	0.245813	0.598903	0.361136	0.764088	0.0012081	0.0013481	0.00281723	0.967542	0.020299	0.00678513
AT5G39810	2	AT5G39810	AGL98	0.009055	0	0	0.064099	0	0	0	0	0.02358	0.028414	0.0383921	0.686844	0.149953	0.0728171
AT5G41550	2	AT5G41550	AT5G41550	0.151669	0.823033	0.185142	1.5881	0.167807	0.257607	0.209382	0.504333	0.00210795	0.00226023	0.00613946	0.891665	0.0799431	0.0178845
AT5G41730	2	AT5G41730	AT5G41730	0.0725273	0.463149	0.259044	0.799841	0.0396023	0.222663	0.1178	0.377322	0.00490056	0.00513861	0.0163889	0.554786	0.363839	0.0549475
AT5G41740	2	AT5G41740	AT5G41740	7.6835	15.9311	14.683	25.1569	11.9524	4.82208	20.0261	8.63632	0.00234792	0.00251354	0.00690346	0.875192	0.0927506	0.0202924
AT5G42830	2	AT5G42830	AT5G42830	3.0178	21.5183	4.37231	43.9297	2.95023	9.60923	4.40262	14.0432	0.00216049	0.00231575	0.00630563	0.888142	0.0826709	0.018405
AT5G43620	2	AT5G43620	AT5G43620	1.8688	4.08548	2.2492	6.01723	3.98501	3.61677	1.76622	3.59716	0.00498474	0.00521584	0.0169004	0.515412	0.399965	0.0575215
AT5G45113	2	AT5G45113	AT5G45113	0.00814067	0.0437623	0.0249697	0.104395	0.00506	0.025796	0	0.013925	0.00179778	0.00193174	0.00517075	0.91156	0.0646541	0.0148854
AT5G45960	2	AT5G45960	AT5G45960	0.588904	1.09654	0.617281	1.59738	0.575997	0.908325	0.435146	1.15301	0.00415244	0.00439074	0.0131681	0.703534	0.233027	0.0417283
AT5G46610	2	AT5G46610	AT5G46610	0.0187243	1.44235	0.0204657	2.16705	0	0.423833	0	1.5072	0.000126777	0.000139304	0.00032105	0.995783	0.00280397	0.000826023
AT5G46710	2	AT5G46710	AT5G46710	9.87119	20.9638	9.22079	30.4834	14.9478	7.5607	16.1562	6.8758	0.000310013	0.000337907	0.000821112	0.988277	0.00805966	0.00219462
AT5G47590	2	AT5G47590	AT5G47590	1.27038	2.8254	2.69312	4.93791	0.724392	2.26296	3.70578	4.90254	0.00120756	0.00130328	0.00338443	0.94554	0.0390522	0.00951239
AT5G49200	2	AT5G49200	AT5G49200	0.0336803	0.213028	0.064275	0.307379	0.0892927	0.035304	0.134388	0.259983	0.00424086	0.00448095	0.0135106	0.691212	0.243537	0.0430182
AT5G51420	2	AT5G51420	AT5G51420	0.00856267	0.059927	0	0.226162	0.00743633	0.023529	0.00745467	0.0231997	0.00552986	0.00631036	0.011518	0.884909	0.0662021	0.0255309
AT5G51440	2	AT5G51440	AT5G51440	4.29698	15.2427	4.7157	26.9067	4.18891	4.90653	8.3107	6.35159	0.00372423	0.00395076	0.0115744	0.755428	0.189393	0.0359297
AT5G51451	2	AT5G51451	RGF5	1.02993	1.94536	1.37517	3.06556	1.06567	0.948563	1.15625	1.15288	0.00169556	0.00182321	0.00485603	0.917796	0.0599049	0.0139239
AT5G51990	2	AT5G51990	CBF4	0.0745733	0.543858	0.075356	0.872273	0.389766	0.128549	0.0468333	0.283231	0.00501703	0.00524112	0.0171908	0.485185	0.428164	0.059202
AT5G52000	2	AT5G52000	IMPA-8	0.039875	0.098862	0.009832	0.535805	0.0256157	0.0755093	0.00605933	0.267021	0.00134744	0.0015052	0.00312471	0.964285	0.0222441	0.00749348
AT5G52640	2	AT5G52640	HSP90.1	5.55798	11.2156	6.16182	19.3963	5.4862	6.45305	8.04033	10.1684	0.00114013	0.00123119	0.00318514	0.949121	0.0363967	0.0089259
AT5G52730	2	AT5G52730	AT5G52730	0	0.274051	0	0.991141	0.0341373	1.5119	0.011162	1.94031	0.00297512	0.00335639	0.00655905	0.929929	0.0420368	0.0151433
AT5G54030	2	AT5G54030	AT5G54030	0.325834	0.67362	0.195966	1.30771	0.254164	0.308385	0.194865	0.378476	0.000633409	0.000703066	0.00151898	0.981757	0.0116486	0.00373921
AT5G54190	2	AT5G54190	PORA	0	0.222024	0.071741	0.393031	0.206951	0.380194	0.10284	0.207258	0.00352526	0.00374489	0.0108624	0.776319	0.172119	0.0334298
AT5G54450	2	AT5G54450	AT5G54450	0	0.879035	0	2.14348	0.021385	0.053834	0.0181847	0.208956	0.000216276	0.000236205	0.00056649	0.992085	0.00539669	0.00149961
AT5G54700	2	AT5G54700	AT5G54700	0	0.20126	0.646862	1.49029	0.00850367	0.015209	0.913506	2.54194	0.0158261	0.0186755	0.0282036	0.755673	0.125184	0.0564374
AT5G55020	2	AT5G55020	MYB120	0	0.145947	0	0.355834	0	0	0	0.0265133	0.000135602	0.000148532	0.000349432	0.995264	0.00318975	0.000912257
AT5G55270	2	AT5G55270	AT5G55270	0.0622647	0.752209	0.101531	1.28371	0.0749137	0.307755	0.0807883	0.149164	0.0048749	0.00511418	0.0162526	0.563708	0.355744	0.0543066
AT5G59310	2	AT5G59310	LTP4	2.13137	161.483	1.97114	499.779	4.53341	170.034	4.38627	638.381	0.000646452	0.000717648	0.00154906	0.981417	0.0118584	0.00381093
AT5G59680	2	AT5G59680	AT5G59680	0.369687	0.425218	0.445345	1.08518	0.359899	0.0809893	0.550899	0.222858	0.0157508	0.0185826	0.0280961	0.756432	0.124884	0.056255
AT5G59760	2	AT5G59760	AT5G59760	0.365486	0.279809	0.266031	0.964271	0.345338	0.357139	0.345671	0.187259	0.0343687	0.0425442	0.0501698	0.612527	0.170766	0.0896239
AT5G60900	2	AT5G60900	RLK1	0.476406	1.59066	0.273239	2.40572	0.74255	1.24715	0.5568	1.88986	0.00502001	0.00524258	0.0172364	0.47934	0.433665	0.0594958
AT5G61320	2	AT5G61320	CYP89A3	0.0492573	0.0175693	0	0.250577	0	0	0	0	0.0177988	0.0211196	0.030957	0.736517	0.132571	0.0610365
AT5G62730	2	AT5G62730	AT5G62730	0.265478	1.29293	0.290392	2.73612	0.225098	0.398457	0.311188	1.10245	0.00198589	0.0021311	0.00575576	0.899674	0.0737639	0.0166894
AT5G64790	2	AT5G64790	AT5G64790	0	0.380352	0	0.885685	0.010599	0.073031	0.0324313	0.333415	0.00026484	0.000288922	0.00069802	0.990129	0.00676109	0.00185771
AT5G65100	2	AT5G65100	AT5G65100	0.054548	0.0856523	0.008414	0.401513	0.00880467	0.0185573	0.005126	0.052071	0.0169517	0.0200673	0.0297893	0.744585	0.129505	0.0591019
AT5G65165	2	AT5G65165	SDH2-3	0.174789	0.526305	0.0886	1.00076	0.262767	0.330299	0.125355	0.180643	0.00502212	0.00524287	0.0172851	0.472523	0.440101	0.0598253
AT5G65600	2	AT5G65600	AT5G65600	0.266924	0.57293	0.266609	0.937181	0.373814	0.296714	0.523431	0.383961	0.00425714	0.00449752	0.0135743	0.688865	0.245546	0.04326
ATCG00720	2	ATCG00720	PETB	0.496678	0.162518	0.424013	0.55399	0.765419	0.973689	0.695181	0.35311	0.122355	0.188492	0.0903177	0.306603	0.170629	0.121603
ATCG00960	2	ATCG00960	RRN4.5S.1	2.16516	4.62893	0.975399	6.07883	1.66163	11.1289	3.81551	4.14023	0.000497723	0.000551556	0.00120403	0.985342	0.0094198	0.00298448
AT1G01010	3	AT1G01010	NAC001	4.22329	11.9459	4.55019	12.6007	4.35719	10.1001	4.94199	11.3162	0.00415577	0.00394844	0.0305897	0.0452644	0.45758	0.458462
AT1G01250	3	AT1G01250	AT1G01250	1.71914	4.74003	1.59415	6.24518	2.30347	3.80192	2.32473	5.86387	0.000988754	0.000996379	0.0043635	0.0316041	0.941206	0.0208411
AT1G01480	3	AT1G01480	ACS2	0.628844	22.4321	0.47885	30.0356	0.539185	1.77817	0.186672	2.91853	2.10925e-05	2.09292e-05	0.000105042	0.000479998	0.998763	0.00061001
AT1G01560	3	AT1G01560	MPK11	0.260146	3.109	0.376253	3.33457	0.679271	2.33329	0.930109	3.27716	0.00335056	0.00322138	0.0219738	0.0435799	0.695924	0.23195
AT1G01680	3	AT1G01680	PUB54	0.0953077	3.33756	0.0138573	4.71602	0.130054	7.67766	0.163849	9.16063	0.000650019	0.00065304	0.00293585	0.0193449	0.961892	0.0145238
AT1G02205	3	AT1G02205	CER1	9.79241	29.6159	12.3423	39.4924	11.7793	22.7174	8.7986	31.6478	0.000537517	0.000539388	0.00244947	0.0155767	0.968611	0.012286
AT1G02520	3	AT1G02520	ABCB11	1.97194	20.9413	1.70747	33.0863	1.52096	3.63447	1.68669	6.21816	0.00381859	0.00392289	0.014652	0.205083	0.714791	0.0577323
AT1G02580	3	AT1G02580	MEA	0	0.380194	0	0.727272	0.0298457	0.0626107	0	0.245433	0.00500619	0.00521529	0.0174698	0.433791	0.477101	0.0614172
AT1G02816	3	AT1G02816	AT1G02816	6.42174	16.7762	6.69765	18.8228	5.33616	16.4585	6.15567	15.4202	0.00211929	0.00205567	0.0128109	0.0317884	0.841097	0.110128
AT1G02930	3	AT1G02930	GSTF6	121.826	1462.25	202.708	2045.34	86.977	1130.3	106.82	1657.43	0.000122906	0.000121433	0.000633886	0.00256848	0.992634	0.00391975
AT1G03495	3	AT1G03495	AT1G03495	10.403	36.9485	19.6286	51.3143	6.36242	15.0441	9.52335	30.1976	0.00247813	0.00252332	0.0101276	0.10312	0.838401	0.0433501
AT1G03940	3	AT1G03940	AT1G03940	13.5959	46.4786	22.9258	58.5124	4.99761	19.9104	8.05627	36.9476	4.59286e-05	4.57016e-05	0.000223596	0.00110767	0.997328	0.00124869
AT1G04263	3	AT1G04263	U5-6	0.82625	3.4684	1.70945	5.04157	1.2543	3.58472	1.37002	3.21422	0.00443976	0.0045843	0.0164466	0.280333	0.632162	0.0620342
AT1G05100	3	AT1G05100	MAPKKK18	0.733399	7.77983	0.717854	8.46823	0.717638	2.0606	0.80617	2.67613	0.00411773	0.00392093	0.0296498	0.046303	0.503073	0.412935
AT1G05680	3	AT1G05680	UGT74E2	5.03106	115.929	4.76219	158.337	8.43459	36.5162	11.5563	42.4695	5.64765e-05	5.62224e-05	0.000273974	0.00137478	0.996718	0.00152086
AT1G05770	3	AT1G05770	AT1G05770	0.189871	0.678588	0.30232	0.787527	0.568736	1.03657	0.560362	0.980569	3.8736e-05	3.85308e-05	0.000189122	0.00092726	0.997745	0.00106132
AT1G05853	3	AT1G05853	U5-5	0.229591	2.11992	0.722752	3.91093	0.140186	0.864596	1.05728	4.00364	0.000298094	0.000298252	0.00138978	0.00808642	0.982701	0.00722677
AT1G05894	3	AT1G05894	AT1G05894	0.188487	0.443392	0.275244	0.525151	0.157506	0.170489	0.18524	0.232122	0.000180231	0.000177859	0.000938684	0.00368095	0.989112	0.00591076
AT1G05990	3	AT1G05990	AT1G05990	0.364919	2.95074	0.00866233	4.10907	0.200097	0.404081	0.177707	0.374004	0.000557509	0.000559569	0.0025364	0.016235	0.967422	0.0126895
AT1G06350	3	AT1G06350	ADS4	1.15748	5.56459	1.61931	6.04572	1.90675	12.6162	1.89013	12.0075	0.00394677	0.00377119	0.0274661	0.046709	0.574461	0.343646
AT1G06430	3	AT1G06430	FTSH8	26.607	68.9284	31.1224	79.1431	35.7465	47.326	37.5669	61.2758	0.00122028	0.00119121	0.00697145	0.0204085	0.917402	0.0528063
AT1G06970	3	AT1G06970	CHX14	0.051226	0.227357	0.0533747	0.271896	0	0.0658257	0.0279573	0.0522673	0.00394292	0.00376773	0.0274242	0.0467028	0.575612	0.342551
AT1G07143	3	AT1G07143	AT1G07143	0.183861	2.28134	0.411839	3.46731	0.320559	2.05625	0.13122	1.44055	0.00120769	0.00121913	0.00526033	0.0402552	0.927417	0.0246411
AT1G07180	3	AT1G07180	NDA1	1.88929	6.25654	3.44192	7.06715	2.42495	3.42505	3.51166	3.82199	0.00259141	0.00250556	0.0161291	0.0368659	0.793165	0.148743
AT1G07390	3	AT1G07390	RLP1	1.57963	4.77748	1.95091	6.02257	1.13315	2.07113	1.4829	5.31255	6.71025e-05	6.68264e-05	0.00032452	0.00164676	0.996103	0.00179212
AT1G07400	3	AT1G07400	AT1G07400	1.37264	9.08277	1.52323	13.1975	2.39956	5.42306	3.02842	6.16654	0.00227086	0.0023092	0.00937043	0.0911855	0.854222	0.0406422
AT1G07430	3	AT1G07430	HAI2	0.233919	4.30513	0.12106	5.00799	0.584358	1.00572	0.258936	1.62131	0.00278444	0.00268857	0.0175465	0.0387579	0.771336	0.166886
AT1G08080	3	AT1G08080	ACA7	0	0.260501	0	0.193226	0	0.09985	0.0217863	0.438337	0.000189231	0.000188999	0.000894403	0.00494054	0.989032	0.00475503
AT1G08090	3	AT1G08090	NRT2:1	0.698524	4.11555	1.33884	5.00012	0.500955	5.10103	0.525567	7.58104	0.000473076	0.00046493	0.00255048	0.00893644	0.970419	0.0171561
AT1G08310	3	AT1G08310	AT1G08310	2.23944	12.362	1.53348	13.6274	2.50144	12.5187	2.48236	19.751	0.00391715	0.00374447	0.027148	0.0466522	0.583067	0.335471
AT1G08440	3	AT1G08440	AT1G08440	0.027759	1.52188	0.0339807	1.87981	0.041544	0.598442	0.00482533	0.805437	0.00113834	0.00111193	0.0064674	0.0192522	0.923617	0.048413
AT1G08630	3	AT1G08630	THA1	0.881788	5.71135	1.71721	6.96535	0.567218	5.14216	1.20118	7.16144	0.000914777	0.000895183	0.00511563	0.0159813	0.940049	0.0370443
AT1G08650	3	AT1G08650	PPCK1	17.1024	86.9052	15.8549	104.543	23.1889	64.2777	18.8964	86.2575	0.001772	0.0017229	0.0104861	0.0276629	0.872527	0.0858293
AT1G08920	3	AT1G08920	ESL1	5.48188	18.5322	6.48242	20.3817	6.72283	15.3219	8.06233	20.132	0.00377397	0.00361399	0.0257117	0.046161	0.618714	0.302025
AT1G09157	3	AT1G09157	AT1G09157	0.116727	1.19883	0.0666183	2.04902	0.0541207	0.206762	0.0573783	0.267281	0.0050049	0.0052136	0.0174731	0.432565	0.478284	0.0614595
AT1G09500	3	AT1G09500	AT1G09500	2.36772	12.8171	2.56866	13.5305	3.32883	13.9922	4.52773	17.473	0.00270661	0.00261485	0.0169703	0.0380086	0.780321	0.159379
AT1G09930	3	AT1G09930	OPT2	0.0577287	1.57554	0.040407	2.08083	0.074503	0.13815	0.0139617	0.257755	3.09892e-05	3.07159e-05	0.00015569	0.000689956	0.998174	0.000918241
AT1G09932	3	AT1G09932	AT1G09932	2.29126	13.135	2.07303	14.1566	1.88355	13.0139	1.32243	10.5113	0.00393061	0.00375663	0.0272914	0.0466804	0.579224	0.339117
AT1G09950	3	AT1G09950	RAS1	0.311287	1.29432	1.0554	1.84812	0.554083	1.19539	0.844134	1.81238	0.00313197	0.00320248	0.0124206	0.146446	0.78373	0.0510689
AT1G10225	3	AT1G10225	AT1G10225	0.742107	2.45798	0.330783	3.37476	0	2.22652	0.0977893	2.0252	0.00206231	0.00209429	0.00859429	0.079908	0.869552	0.0377892
AT1G10550	3	AT1G10550	XTH33	1.59697	16.8981	3.06995	20.8751	0.728589	4.41695	1.24228	11.8404	0.000796118	0.000779877	0.00441238	0.014171	0.948472	0.0313686
AT1G11190	3	AT1G11190	BFN1	0.531459	1.21999	1.19376	1.4939	0.521189	1.22407	0.649052	1.57817	0.00151088	0.00152859	0.00647227	0.053208	0.907688	0.0295922
AT1G11330	3	AT1G11330	AT1G11330	4.78832	9.32687	6.73485	13.6278	4.05882	9.03087	5.60597	11.2398	0.00497004	0.00517051	0.0175025	0.408723	0.501456	0.062178
AT1G12710	3	AT1G12710	PP2-A12	5.89966	13.1682	6.61097	15.9802	13.0189	12.8293	10.688	17.1249	8.54165e-05	8.5114e-05	0.000411204	0.00212182	0.995043	0.00225345
AT1G12950	3	AT1G12950	RSH2	1.58663	4.99136	1.87777	6.23012	1.87295	4.77421	1.57036	2.6984	2.43949e-05	2.42402e-05	0.000120113	0.000571399	0.998576	0.000683869
AT1G13340	3	AT1G13340	AT1G13340	1.53036	5.71066	2.18024	7.51297	2.19401	4.37174	2.62463	6.259	9.71315e-05	9.68192e-05	0.000466391	0.00242961	0.994365	0.00254485
AT1G13520	3	AT1G13520	AT1G13520	0.812427	3.40082	0.685856	4.93265	0.943639	1.21439	0.561212	3.16479	0.00266447	0.00271628	0.0107961	0.114526	0.823619	0.0456776
AT1G14520	3	AT1G14520	MIOX1	4.38793	67.3733	7.4434	95.381	3.39509	29.6379	4.53435	53.0098	0.000887068	0.00089314	0.00394032	0.027781	0.947494	0.0190046
AT1G14540	3	AT1G14540	PER4	1.92712	10.1156	2.19897	16.6156	1.63423	2.46965	1.09948	3.18493	0.00497392	0.00517515	0.0175025	0.410852	0.499374	0.062122
AT1G14780	3	AT1G14780	AT1G14780	1.48849	4.04307	1.72281	4.82722	1.54531	4.29123	1.71505	4.73581	0.000192444	0.00018987	0.00100416	0.00391349	0.988355	0.006345
AT1G15520	3	AT1G15520	ABCG40	1.00263	8.23266	0.786226	10.3085	1.48261	1.7078	1.08725	3.1321	0.000151114	0.00014921	0.00078333	0.00312044	0.990906	0.00488947
AT1G15950	3	AT1G15950	CCR1	62.5225	110.342	64.7851	119.066	56.0414	111.094	58.0455	115.305	0.00081741	0.000822501	0.00364784	0.0252328	0.951761	0.0177182
AT1G16130	3	AT1G16130	WAKL2	1.32394	3.1204	1.87994	4.56727	1.83055	1.38942	2.94129	1.65988	0.00500403	0.00521246	0.0174751	0.431763	0.479058	0.0614869
AT1G16150	3	AT1G16150	WAKL4	0.0974087	0.528526	0.107852	0.578859	0.181901	0.112754	0.0539227	0.16362	0.00396442	0.00378705	0.0276603	0.0467328	0.569046	0.348809
AT1G16160	3	AT1G16160	WAKL5	0.0114183	0.13589	0.060145	0.24245	0.062188	0.074411	0.06763	0.0697307	0.000233549	0.000233442	0.00109728	0.00619974	0.986459	0.00577711
AT1G16510	3	AT1G16510	AT1G16510	3.42668	15.2448	3.4374	18.2747	2.87317	12.8681	2.97814	11.4201	0.0011481	0.00112137	0.00652718	0.019391	0.922883	0.0489296
AT1G16850	3	AT1G16850	AT1G16850	3.43661	36.3253	4.79308	51.157	4.51635	52.3226	5.02404	80.4192	0.000559529	0.000561609	0.00254517	0.0163018	0.967302	0.0127301
AT1G17020	3	AT1G17020	SRG1	3.01763	10.9833	4.07088	13.6438	3.20371	14.8633	3.66703	22.4374	5.83984e-05	5.78052e-05	0.000296642	0.00126563	0.996537	0.0017843
AT1G17170	3	AT1G17170	GSTU24	35.5104	163.767	48.1396	187.662	30.76	99.1327	71.262	123.783	0.0026853	0.00259465	0.0168137	0.0378002	0.782737	0.157369
AT1G17380	3	AT1G17380	JAZ5	1.50909	11.3501	2.7966	13.5673	1.73377	7.47591	2.50133	8.22269	0.00388456	0.00371494	0.026808	0.0465687	0.591948	0.327075
AT1G17620	3	AT1G17620	AT1G17620	18.5722	54.2258	27.658	61.4014	24.382	37.9283	28.3488	52.7694	0.00203273	0.00197288	0.0122229	0.030791	0.849197	0.103784
AT1G17830	3	AT1G17830	AT1G17830	4.27578	23.187	4.56738	24.8521	2.64192	17.2198	3.54326	20.3287	0.00413118	0.00393179	0.0298934	0.0461208	0.492836	0.423087
AT1G18290	3	AT1G18290	AT1G18290	0.571981	1.24512	1.47003	1.64678	0.921985	1.64574	1.07266	1.65578	0.0029269	0.00298883	0.0117176	0.131811	0.801772	0.0487837
AT1G19210	3	AT1G19210	AT1G19210	0.474061	1.24503	0.261445	1.38682	1.16258	0.445891	0.161037	0.419962	0.00233451	0.00226114	0.0142994	0.03418	0.820092	0.126833
AT1G20310	3	AT1G20310	AT1G20310	0.37825	2.29771	0.660862	3.59453	0.30216	1.32358	0.753044	1.37898	0.00398812	0.00410224	0.0151682	0.222724	0.694911	0.0591064
AT1G20350	3	AT1G20350	TIM17-1	0.407438	3.63118	0.809397	5.87507	1.36717	1.95741	2.66746	2.73343	0.00429233	0.0044261	0.016048	0.259342	0.654673	0.0612189
AT1G21120	3	AT1G21120	IGMT2	3.83378	11.2507	10.3811	13.7324	4.89906	8.46218	8.56265	8.00205	0.00415604	0.00394843	0.030613	0.0452226	0.456159	0.459901
AT1G21520	3	AT1G21520	AT1G21520	3.08314	10.5526	4.9197	15.2714	3.89324	12.4422	12.4541	18.2636	0.00335881	0.00343956	0.0131799	0.163983	0.762593	0.053446
AT1G21528	3	AT1G21528	AT1G21528	0.041459	0.949278	0.0975907	1.40051	0.0405263	0.201071	0.0188327	0.190072	0.000586159	0.000588502	0.00266059	0.017187	0.965715	0.0132632
AT1G21850	3	AT1G21850	sks8	0.118498	24.6166	0.0230827	32.2327	0	3.79084	0.0270793	5.42524	0.000175957	0.000173656	0.000915817	0.00359923	0.989376	0.00575962
AT1G21910	3	AT1G21910	DREB26	8.00849	28.0132	23.3368	43.2464	8.20434	16.3229	24.9456	29.3624	0.00485575	0.00503918	0.0173836	0.364778	0.544996	0.0629471
AT1G22290	3	AT1G22290	AT1G22290	0	0.159935	0	0.443438	0.0256823	0.025675	0	0.305105	0.000383289	0.000383932	0.00177109	0.010666	0.977716	0.00907935
AT1G22410	3	AT1G22410	AT1G22410	91.1037	209.592	111.881	247.571	78.931	189.485	88.5347	215.333	0.000126382	0.000124857	0.000652239	0.00263699	0.992421	0.00403813
AT1G22530	3	AT1G22530	PATL2	28.8006	65.7806	33.5868	75.636	24.0497	30.3277	31.7669	52.3345	0.000242937	0.000242863	0.00114004	0.00647037	0.985913	0.00599071
AT1G23190	3	AT1G23190	PGM3	48.4544	124.689	50.9739	133.257	47.5686	117.036	55.6657	143.727	0.00380663	0.00364391	0.0260276	0.0462985	0.61126	0.308964
AT1G23730	3	AT1G23730	BCA3	2.02512	8.05016	1.52222	9.80272	5.17782	36.749	3.04389	50.9997	0.000676136	0.000663085	0.00371161	0.0122826	0.956789	0.025878
AT1G26420	3	AT1G26420	AT1G26420	1.33038	5.89102	1.21081	7.57797	1.49079	4.58045	0.820533	4.21994	6.94276e-05	6.91473e-05	0.000335555	0.00170664	0.995968	0.0018511
AT1G29230	3	AT1G29230	CIPK18	0.316173	1.81222	0.39338	2.18066	0.288199	0.75535	0.328695	1.30195	0.00101521	0.000992635	0.00571863	0.0174724	0.93276	0.0420413
AT1G29290	3	AT1G29290	AT1G29290	0.484902	1.5107	0.571958	1.71693	0.478069	1.21931	0.582785	1.37853	0.00144954	0.00141259	0.00840622	0.0235319	0.899425	0.0657749
AT1G30220	3	AT1G30220	INT2	0.07259	1.12443	0.201846	1.35411	0.119139	1.10013	0.270524	1.73051	0.0021236	0.00205979	0.0128403	0.0318375	0.840689	0.11045
AT1G30250	3	AT1G30250	AT1G30250	0.0721693	3.68911	0.158606	5.83915	0.128341	3.0704	0.308585	7.20131	0.00311579	0.0031856	0.0123657	0.145252	0.785188	0.0508933
AT1G30320	3	AT1G30320	AT1G30320	10.0655	25.8144	10.878	27.8086	9.16993	18.9587	11.3589	20.0625	0.00361298	0.00346559	0.0242249	0.0453286	0.651536	0.271832
AT1G30370	3	AT1G30370	DLAH	0.701869	2.39945	0.267361	2.83683	0.834773	0.83902	0.217489	0.445979	0.000686328	0.000673014	0.00377072	0.0124454	0.95609	0.0263348
AT1G30700	3	AT1G30700	AT1G30700	6.52766	30.5644	7.36042	36.8787	5.08061	25.8468	3.87012	35.25	0.000887251	0.000868452	0.00495161	0.0155662	0.942021	0.0357059
AT1G30755	3	AT1G30755	AT1G30755	3.70514	6.57337	3.91111	10.2652	4.17345	3.6492	4.32352	4.47515	0.00501226	0.00522348	0.0174498	0.440346	0.470786	0.0611824
AT1G31540	3	AT1G31540	AT1G31540	4.28267	9.79778	9.54458	10.7548	4.24394	3.55957	8.99429	4.80095	0.000115372	0.000115054	0.000551945	0.00291446	0.99331	0.00299335
AT1G31550	3	AT1G31550	AT1G31550	5.77727	16.5064	12.5754	21.1273	7.19286	15.0036	10.3471	20.3717	0.000690739	0.000694225	0.00311029	0.0207464	0.959443	0.015315
AT1G32870	3	AT1G32870	NAC13	4.92243	29.1771	4.9929	44.0778	4.69075	9.21827	5.41696	12.9644	0.00306701	0.00313473	0.0121996	0.141693	0.789547	0.0503587
AT1G32880	3	AT1G32880	AT1G32880	0.214227	4.61504	0	6.65933	0.110562	0.548729	0.036256	1.13505	3.9942e-05	3.97329e-05	0.000194909	0.000957409	0.997675	0.00109284
AT1G32910	3	AT1G32910	AT1G32910	0.0566157	1.99248	0.032501	2.12588	0	0.237681	0.056296	0.369356	0.00415131	0.00394646	0.0303816	0.0455905	0.46939	0.446541
AT1G33102	3	AT1G33102	AT1G33102	1.21047	3.11948	1.89893	3.87953	1.06168	4.63954	1.9135	3.80377	0.000309085	0.000309297	0.00143927	0.00841362	0.982059	0.00746945
AT1G33730	3	AT1G33730	CYP76C5	0.00890967	0.502329	0	0.686859	0	1.04952	0.0196497	1.23471	0.00146045	0.00147703	0.00627297	0.0509727	0.911025	0.0287919
AT1G33760	3	AT1G33760	AT1G33760	0.245057	3.23708	0.879838	3.54373	1.30591	0.731023	0.827676	1.13138	0.00413304	0.00393325	0.0299301	0.0460894	0.491224	0.42469
AT1G34180	3	AT1G34180	NAC016	0.585668	2.2711	1.18039	3.10193	0.80187	2.49096	1.2588	2.57693	0.00171327	0.00173579	0.00726305	0.0625142	0.894058	0.0327154
AT1G35140	3	AT1G35140	PHI-1	6.85315	52.2318	39.981	77.7249	18.6377	32.1466	40.4626	50.9376	0.00236828	0.00240978	0.00972809	0.0967008	0.846862	0.0419307
AT1G35230	3	AT1G35230	AGP5	2.04873	9.89488	2.62134	13.3847	2.52481	16.2638	4.03371	20.7697	0.000657236	0.000660337	0.00296683	0.0195918	0.961459	0.0146647
AT1G36370	3	AT1G36370	SHM7	28.5506	76.0422	36.052	100.038	49.5224	63.525	49.4416	83.3348	0.00148839	0.0015056	0.0063835	0.0522071	0.909179	0.0292364
AT1G42980	3	AT1G42980	AT1G42980	0.181701	12.8739	0.093174	11.8974	0.177817	0.912547	0.102411	2.02242	0.00405288	0.00386555	0.0287112	0.0466884	0.537139	0.379543
AT1G42990	3	AT1G42990	BZIP60	22.7086	72.6972	33.3795	104.843	27.5638	32.532	32.3828	41.9122	0.00324891	0.00332459	0.0128146	0.155296	0.773002	0.0523146
AT1G43000	3	AT1G43000	AT1G43000	0.407977	1.96783	0.26546	3.36017	0.158862	0.390663	0.193649	0.678901	0.00396939	0.00408239	0.015112	0.220693	0.697183	0.0589609
AT1G44414	3	AT1G44414	AT1G44414	0.146237	0.576155	0.682928	0.781674	0.217911	0.518394	0.263299	0.569846	0.00230126	0.00234058	0.00948238	0.0928893	0.851939	0.0410473
AT1G44830	3	AT1G44830	AT1G44830	1.06801	2.53939	0.755462	3.5453	1.10412	1.11674	0.689138	1.08831	0.00443627	0.00458054	0.0164374	0.279803	0.632726	0.0620168
AT1G45616	3	AT1G45616	RLP6	0.6598	6.5074	0.79047	8.39989	0.242651	2.55708	0.570445	4.99966	0.000109096	0.000107824	0.000561126	0.00229467	0.993475	0.00345249
AT1G45688	3	AT1G45688	AT1G45688	48.2665	120.77	54.4155	139.671	41.5082	81.8571	47.2654	99.3336	0.00071954	0.000705359	0.00396389	0.0129728	0.953803	0.0278355
AT1G47980	3	AT1G47980	AT1G47980	0	0.465544	0.0138543	0.64712	0.0167833	0.395856	0.067609	0.684776	0.000591517	0.000580589	0.00322383	0.0109127	0.962536	0.0221557
AT1G48370	3	AT1G48370	YSL8	4.70921	14.6582	4.43286	15.1403	5.32463	10.5606	4.51401	13.3899	0.00227225	0.00220176	0.0138648	0.0335011	0.826303	0.121858
AT1G49050	3	AT1G49050	AT1G49050	5.26223	13.9161	6.37125	16.7674	7.87951	11.5189	7.79132	12.4126	8.72112e-05	8.62443e-05	0.000446419	0.0018554	0.994802	0.00272281
AT1G49640	3	AT1G49640	AT1G49640	0.041865	0.37753	0.045651	0.534262	0.0846667	0.569555	0.0832197	0.732403	0.00194168	0.00197023	0.00813882	0.0736956	0.878175	0.036079
AT1G49900	3	AT1G49900	AT1G49900	0.0234963	0.334557	0	0.385949	0.0491073	0.379519	0.0673893	0.440939	0.000123372	0.000121892	0.000636345	0.00257767	0.992605	0.0039356
AT1G50040	3	AT1G50040	AT1G50040	1.87438	6.09455	7.2573	7.78379	1.37942	6.5256	4.60156	7.64715	0.000189761	0.000189531	0.000896842	0.00495543	0.989001	0.0047674
AT1G50310	3	AT1G50310	STP9	0.15767	0.404276	0.356851	0.479111	0.0934073	0.0434723	0.180997	0.349883	0.00262902	0.00267954	0.0106698	0.112304	0.826475	0.0452426
AT1G50390	3	AT1G50390	AT1G50390	0.302417	0.764523	1.07373	0.947273	0.965736	1.67998	0.577178	1.40831	0.00430574	0.00444046	0.0160851	0.261146	0.652723	0.0612996
AT1G50610	3	AT1G50610	PRK5	0	0.317615	0	0.40398	0	0	0	0.009943	0.00195482	0.00189826	0.0116985	0.0298757	0.856331	0.0982415
AT1G50630	3	AT1G50630	AT1G50630	4.5006	15.7198	3.39659	18.0213	4.67008	9.55486	4.29676	13.3095	0.00141297	0.00137732	0.0081749	0.0230443	0.902353	0.0636372
AT1G51330	3	AT1G51330	AT1G51330	0	0	0	0.183558	0.0296023	0	0	0.027895	0.00113989	0.00115007	0.0049846	0.0375141	0.931726	0.0234856
AT1G51620	3	AT1G51620	AT1G51620	0.99934	4.46781	1.32571	5.16653	1.12939	3.44305	0.972054	3.20207	0.00146747	0.00142988	0.00851996	0.0237695	0.897981	0.0668327
AT1G51820	3	AT1G51820	AT1G51820	0.913689	3.61406	1.69164	4.7887	0.602201	1.89051	0.944105	1.9629	0.000856001	0.000861627	0.00381014	0.0266374	0.949401	0.0184338
AT1G51850	3	AT1G51850	AT1G51850	3.98818	9.30035	5.7857	11.0027	4.24437	8.03445	3.9429	7.53035	0.000681491	0.000668301	0.00374266	0.0123682	0.956422	0.0261177
AT1G52690	3	AT1G52690	LEA7	1.77744	31.4828	1.47397	36.1542	1.60952	17.2679	1.8415	34.4326	0.00326657	0.00314278	0.0212857	0.0429439	0.70853	0.220831
AT1G52855	3	AT1G52855	AT1G52855	0.0533077	0.312155	0.0204527	0.303545	0.335917	0.912384	0.120992	0.702253	0.00358741	0.0034419	0.0239974	0.0451769	0.656277	0.26752
AT1G52990	3	AT1G52990	AT1G52990	0.3623	0.833091	0.573019	1.11454	0.45374	1.12358	0.402861	1.03934	0.00450858	0.00465852	0.0166244	0.29116	0.620695	0.0623537
AT1G53310	3	AT1G53310	PPC1	50.7946	182.12	49.2856	169.257	54.273	97.2193	54.834	163.521	0.00400317	0.00382167	0.028102	0.0467525	0.556225	0.361096
AT1G53620	3	AT1G53620	AT1G53620	0.0792827	1.21214	0.150106	1.83556	0.110387	0.810591	0.0160287	0.650965	0.00178863	0.00181308	0.00755395	0.0661219	0.888879	0.0338436
AT1G53625	3	AT1G53625	AT1G53625	1.03503	4.31595	0.723837	5.13112	1.22536	3.54728	0.37457	2.71589	0.000890706	0.000871808	0.00497217	0.0156184	0.941774	0.0358731
AT1G54160	3	AT1G54160	NF-YA5	1.63538	4.80964	1.35373	4.96263	1.83004	6.46051	1.72639	8.97036	0.00398606	0.00380642	0.0279041	0.0467498	0.562063	0.355491
AT1G54570	3	AT1G54570	PES1	11.0964	34.03	12.5855	37.9365	10.8918	22.4886	12.678	40.1198	0.00279517	0.00269872	0.0176265	0.0388597	0.770077	0.167943
AT1G54575	3	AT1G54575	AT1G54575	13.0955	61.5452	16.3408	64.0476	13.0161	57.0006	12.7332	66.6931	0.00411822	0.00392133	0.0296581	0.0462975	0.502736	0.413268
AT1G55390	3	AT1G55390	AT1G55390	0.22525	2.05025	0.166672	3.45356	0.174065	0.185194	0.163248	0.785232	0.00490805	0.00509839	0.0174574	0.381863	0.527936	0.062738
AT1G56060	3	AT1G56060	AT1G56060	0.881725	22.701	1.03857	40.7031	0.793641	8.32747	2.32429	9.02311	0.00499592	0.0052021	0.0174892	0.425046	0.485559	0.0617077
AT1G56650	3	AT1G56650	PAP1	5.40569	37.8298	5.56423	56.2778	2.07733	13.31	1.60632	16.3739	0.00223795	0.00227525	0.0092489	0.0893589	0.856678	0.0402007
AT1G57690	3	AT1G57690	AT1G57690	0	0.0601323	0	0	0	0	0	0	0.00178942	0.00181388	0.00755697	0.0661598	0.888825	0.0338553
AT1G58300	3	AT1G58300	HO4	0	0.513079	0	0.605826	0.0707933	1.04812	0.0979877	1.09828	0.00218644	0.00211985	0.0132712	0.0325482	0.83468	0.115194
AT1G58360	3	AT1G58360	AAP1	20.7253	87.4746	22.9018	100.911	20.6912	76.461	25.875	99.6708	0.00206153	0.00200044	0.0124179	0.0311251	0.846522	0.105873
AT1G59265	3	AT1G59265	AT1G59265	0.661387	1.62541	1.09218	1.57584	0.494764	1.02681	0.611568	1.45774	0.00229474	0.00222322	0.0140214	0.0337476	0.824072	0.123641
AT1G61415	3	AT1G61415	AT1G61415	1.12354	2.02627	1.06879	2.07275	0.659449	1.913	0.55758	2.1351	0.00368524	0.00378228	0.0142352	0.192259	0.72947	0.0565683
AT1G61550	3	AT1G61550	AT1G61550	0.09531	0.335109	0.0967967	0.399942	0.14124	0.070574	0.142294	0.155713	0.00209767	0.00203501	0.0126635	0.0315412	0.843137	0.108525
AT1G61560	3	AT1G61560	MLO6	1.91131	4.91551	2.36623	6.67769	3.02171	2.66923	2.86077	2.90266	0.00458962	0.00474629	0.0168255	0.304996	0.606174	0.0626683
AT1G61890	3	AT1G61890	AT1G61890	11.0758	69.5877	15.2956	80.5022	13.5367	21.2026	16.0946	27.6101	0.00241268	0.00233561	0.0148497	0.0350169	0.812128	0.133257
AT1G62440	3	AT1G62440	LRX2	1.66508	6.67327	1.85789	7.44402	1.85909	6.57804	3.16938	8.04971	0.00239012	0.00231412	0.0146903	0.0347771	0.814446	0.131382
AT1G62710	3	AT1G62710	BETA-VPE	1.38785	24.0137	1.8259	27.4134	1.2341	23.98	1.38527	40.5761	0.00344629	0.00331074	0.0227756	0.0442633	0.680715	0.245489
AT1G62790	3	AT1G62790	AT1G62790	37.9868	128.97	48.7804	153.72	36.3491	178.839	39.7659	168.562	0.000856806	0.000838874	0.00477081	0.0151037	0.944189	0.0342408
AT1G63090	3	AT1G63090	PP2-A11	10.1407	23.5968	13.2274	33.0209	9.20634	19.848	10.7753	23.0909	0.00432369	0.00445967	0.0161346	0.26359	0.650087	0.0614056
AT1G63295	3	AT1G63295	AT1G63295	0.122597	0.577051	0.0441187	0.76662	0.292467	0.590447	0.0841347	0.482388	0.000759274	0.000763599	0.00340206	0.0231501	0.955299	0.0166258
AT1G63750	3	AT1G63750	AT1G63750	3.36042	9.08231	9.32473	13.1428	4.66675	4.4372	10.0224	7.29773	0.00441536	0.00455805	0.0163822	0.276668	0.636066	0.0619108
AT1G64740	3	AT1G64740	TUA1	11.0681	21.3241	10.3374	25.5217	9.92647	19.6862	12.9769	24.5003	2.09148e-05	2.07706e-05	0.000103438	0.000484347	0.998777	0.00059349
AT1G64900	3	AT1G64900	CYP89A2	32.2337	83.201	30.0818	91.2305	35.8642	49.4418	38.2173	66.9582	0.00315756	0.0030405	0.020411	0.0420729	0.724022	0.207296
AT1G64970	3	AT1G64970	G-TMT	6.40121	22.1271	8.83197	24.7181	5.23584	23.5502	5.20377	29.1514	0.00124151	0.00121174	0.0071028	0.0207046	0.915774	0.0539649
AT1G65240	3	AT1G65240	AT1G65240	0.460177	1.69864	0.825968	2.18827	0.356067	1.45699	0.334569	1.07743	9.83338e-05	9.72139e-05	0.000504621	0.00207951	0.994128	0.00309195
AT1G65500	3	AT1G65500	AT1G65500	9.89934	43.7247	10.9847	60.5916	8.34496	139.809	8.54785	136.16	0.00117027	0.00118101	0.00510837	0.0387354	0.929799	0.0240057
AT1G65610	3	AT1G65610	KOR2	2.48668	9.04479	2.90587	9.97663	2.17608	10.1769	2.53793	9.18495	0.00362189	0.00347384	0.0243046	0.0453804	0.649857	0.273362
AT1G65690	3	AT1G65690	AT1G65690	5.59308	13.1487	6.60066	17.1791	6.33489	20.1506	5.9175	21.1494	0.00186474	0.00189119	0.00784578	0.069846	0.883588	0.0349645
AT1G65730	3	AT1G65730	YSL7	0.508204	1.94773	0.70788	2.1594	0.577264	1.73567	0.653783	1.7889	0.00335833	0.00322864	0.0220381	0.0436371	0.694725	0.233013
AT1G65845	3	AT1G65845	AT1G65845	20.736	51.7017	24.7166	60.5884	25.0696	90.9183	21.3948	79.0387	0.000433604	0.000426334	0.00232862	0.00826117	0.973005	0.0155454
AT1G66400	3	AT1G66400	CML23	2.65912	6.63329	2.18883	8.90263	3.62746	3.02219	1.45988	3.31073	0.00222211	0.00225892	0.00919029	0.0884862	0.857856	0.039987
AT1G66500	3	AT1G66500	AT1G66500	3.04649	10.2847	3.21873	11.3551	5.99967	6.09394	3.31411	5.93936	0.00363698	0.0034878	0.0244402	0.0454667	0.646984	0.275985
AT1G66570	3	AT1G66570	SUC7	0	1.16356	0	1.2812	0.239526	0.24307	0.438832	0.471105	0.00412523	0.00392704	0.0297816	0.0462099	0.497628	0.418328
AT1G66780	3	AT1G66780	AT1G66780	0.0775933	0.910155	0.11012	1.35224	0.126062	1.08207	0.266374	0.98693	0.00304931	0.00311628	0.0121391	0.140417	0.791115	0.050163
AT1G67365	3	AT1G67365	AT1G67365	1.73759	4.23418	1.99047	5.63542	2.97245	5.67552	1.38472	6.04407	0.00272992	0.00278417	0.0110281	0.118697	0.818289	0.0464711
AT1G67600	3	AT1G67600	AT1G67600	2.99443	7.6634	2.29671	8.22982	2.30353	8.36164	2.2862	9.65779	0.0033877	0.00325608	0.0222825	0.0438506	0.690137	0.237086
AT1G68170	3	AT1G68170	UMAMIT23	0	0.283825	0	0.384449	0.0308857	0.681231	0	1.01917	0.00100004	0.00097792	0.00562708	0.0172494	0.933871	0.0412749
AT1G68180	3	AT1G68180	AT1G68180	0.013713	0.252066	0.076446	0.332086	0.10023	0.247047	0.13714	0.233353	0.000716254	0.000702159	0.00394475	0.0129208	0.95403	0.0276862
AT1G68450	3	AT1G68450	PDE337	0.907064	2.47579	0.951354	2.98183	0.700892	3.47054	0.733536	3.64415	2.05731e-05	2.04291e-05	0.000101834	0.000475411	0.998797	0.000585147
AT1G68460	3	AT1G68460	IPT1	0.090269	0.813287	0.214753	1.31549	0.13061	0.321176	0.0621283	0.693083	0.00427385	0.00440634	0.0159966	0.256888	0.65733	0.0611058
AT1G68690	3	AT1G68690	PERK9	2.16236	5.12897	2.70717	6.61925	2.61595	3.06202	3.31246	4.37537	0.0016641	0.00168541	0.00707226	0.0602032	0.897406	0.0319694
AT1G68765	3	AT1G68765	IDA	0.236889	3.77798	0.107344	4.58373	0.187693	1.12481	0.079899	1.22617	0.00204858	0.00198804	0.0123301	0.0309751	0.847728	0.10493
AT1G69430	3	AT1G69430	AT1G69430	0.328387	0.927639	0.493674	1.2215	0.285545	0.386278	0.46525	0.500083	0.00244635	0.00249046	0.0100124	0.10124	0.840867	0.0429431
AT1G69480	3	AT1G69480	AT1G69480	0.278455	2.62754	0.42173	2.86098	0.332453	1.76462	0.356158	2.52401	0.00414969	0.00394546	0.0303283	0.0456622	0.472195	0.443719
AT1G69840	3	AT1G69840	AT1G69840	12.8516	48.7899	16.2175	67.7298	17.7035	30.5106	22.2215	32.9606	0.00131261	0.00128044	0.00754493	0.0216858	0.910269	0.0579072
AT1G69870	3	AT1G69870	NRT1.7	53.1681	154.215	53.4947	168.619	54.8135	123.641	51.3209	176.898	0.00340734	0.00327441	0.0224469	0.0439909	0.687021	0.23986
AT1G69880	3	AT1G69880	TH8	6.56869	44.2473	9.8883	54.9018	5.05316	81.9081	6.74098	91.5051	0.000658002	0.000645415	0.00360662	0.0119918	0.958028	0.0250699
AT1G69930	3	AT1G69930	GSTU11	0.551696	6.26816	0.643173	8.75573	0.528295	4.43971	0.346747	5.25635	0.000544008	0.00054594	0.00247772	0.0157899	0.968225	0.0124173
AT1G70080	3	AT1G70080	AT1G70080	0.0349723	4.05845	0.0449073	4.5203	0.009731	3.62707	0.0170053	4.35502	0.00386617	0.00369823	0.02662	0.0465132	0.596728	0.322575
AT1G70110	3	AT1G70110	AT1G70110	0	0.311388	0	0.440629	0.0242803	0.0382903	0.008629	0.0589617	6.45638e-05	6.42924e-05	0.000312461	0.00158153	0.99625	0.00172756
AT1G70185	3	AT1G70185	AT1G70185	0.635472	2.09633	1.30903	2.54526	0.831182	2.05581	0.338483	1.76951	7.00234e-05	6.92837e-05	0.00035689	0.0015053	0.995839	0.00215974
AT1G70810	3	AT1G70810	AT1G70810	10.4219	45.697	12.2739	52.556	12.0954	52.4215	12.8228	53.0044	0.00247773	0.00239752	0.0153119	0.0357004	0.805353	0.13876
AT1G71450	3	AT1G71450	AT1G71450	0.0412723	0.358141	0.0434883	0.607101	0.0466477	0.069941	0.0273133	0.145586	0.00204064	0.002072	0.00851283	0.0787758	0.871113	0.0374853
AT1G71890	3	AT1G71890	SUC5	0.84423	1.71792	1.31365	2.38823	0.72495	2.74159	1.06994	2.5556	0.00491635	0.00510788	0.0174668	0.384921	0.5249	0.0626882
AT1G72240	3	AT1G72240	AT1G72240	1.0596	3.97405	0.832569	5.0445	1.1119	1.59091	0.772632	1.6696	0.000146447	0.000146145	0.000696754	0.00375518	0.991511	0.00374441
AT1G72330	3	AT1G72330	ALAAT2	8.63722	31.1047	7.37993	49.7565	8.82652	10.9696	9.03342	15.9094	0.0048914	0.00507942	0.0174363	0.376049	0.533721	0.0628224
AT1G72520	3	AT1G72520	LOX4	3.73842	23.1016	7.37329	25.5352	8.14636	7.31344	13.5913	10.5343	0.0037129	0.00355787	0.0251353	0.0458729	0.631848	0.289873
AT1G72620	3	AT1G72620	AT1G72620	0.213665	0.452564	0.135502	0.542466	0.0808803	0.0927823	0.071766	0.247815	0.00491591	0.00510738	0.0174663	0.384756	0.525064	0.062691
AT1G72760	3	AT1G72760	AT1G72760	0.140011	1.61093	0.149125	1.84344	0.034424	0.0970023	0.0439817	0.341412	5.45177e-05	5.42682e-05	0.000264634	0.00132496	0.996831	0.00147054
AT1G72790	3	AT1G72790	AT1G72790	5.07517	22.7096	5.77838	32.5773	6.42312	10.006	7.51074	18.0126	0.00235637	0.00239747	0.00968451	0.0960174	0.84777	0.0417746
AT1G73080	3	AT1G73080	PEPR1	9.02106	26.0428	11.3764	29.7533	10.0918	8.4756	11.5276	10.319	0.00170148	0.00165514	0.0100249	0.0267846	0.878584	0.0812504
AT1G73340	3	AT1G73340	AT1G73340	0.606808	2.41834	0.663397	3.18209	0.453317	0.83738	0.414567	1.37322	0.000665283	0.000668475	0.00300134	0.0198679	0.960976	0.0148215
AT1G73550	3	AT1G73550	AT1G73550	0.559194	4.35661	1.72339	5.67798	0.612702	3.89495	1.53535	4.58188	4.74371e-05	4.69763e-05	0.000240081	0.00103729	0.997194	0.00143461
AT1G73810	3	AT1G73810	AT1G73810	1.55568	3.28351	1.48803	4.32442	1.49822	4.27948	1.4209	5.71942	0.00285905	0.00291827	0.0114816	0.127195	0.807546	0.048
AT1G73965	3	AT1G73965	CLE13	0.24479	2.21751	0.25914	3.31848	0.628388	0.720943	0.420131	1.35599	0.00136161	0.00137609	0.00587978	0.0466866	0.917499	0.0271972
AT1G74210	3	AT1G74210	GDPD5	14.8476	48.0371	16.5276	51.5087	13.3455	70.0951	11.5917	87.1549	0.00403224	0.00384742	0.0284511	0.0467302	0.545514	0.371426
AT1G74330	3	AT1G74330	AT1G74330	3.79043	9.5165	7.13616	13.7433	3.95848	3.90957	7.13016	7.03187	0.00480621	0.00498384	0.0172976	0.351036	0.558849	0.0630271
AT1G74360	3	AT1G74360	AT1G74360	1.42917	3.88377	1.33724	4.34602	1.67682	1.56909	1.47937	2.14547	0.00198738	0.00192946	0.0119171	0.0302603	0.853367	0.100539
AT1G74420	3	AT1G74420	FUT3	0.895103	2.40617	1.31683	2.60729	0.843459	1.36002	0.894117	1.65842	0.0011485	0.00115884	0.00501973	0.0378593	0.93118	0.0236334
AT1G74870	3	AT1G74870	AT1G74870	1.2997	11.1564	1.15005	18.5534	0.575689	1.72809	0.895467	2.42274	0.00475818	0.00493065	0.0172041	0.339222	0.570855	0.0630299
AT1G75490	3	AT1G75490	AT1G75490	0.522139	1.38709	0.234453	1.68908	0.910313	1.85023	0.627022	0.93157	6.41891e-05	6.39185e-05	0.000310681	0.00157191	0.996271	0.00171802
AT1G75900	3	AT1G75900	AT1G75900	2.65066	11.0553	4.01463	14.5616	4.59492	16.0499	4.05903	18.2038	0.00022734	0.000227213	0.00106897	0.00602151	0.98682	0.00563532
AT1G76070	3	AT1G76070	AT1G76070	2.90734	10.1074	3.31383	11.3549	4.14094	7.57709	3.46291	7.99438	0.00287335	0.00277266	0.0182131	0.0395906	0.760738	0.175812
AT1G76600	3	AT1G76600	AT1G76600	10.1715	73.7582	6.76447	98.5758	26.6468	12.8126	13.3082	16.5264	9.70099e-05	9.66976e-05	0.000465818	0.0024264	0.994372	0.00254183
AT1G77450	3	AT1G77450	NAC032	14.0688	35.5722	12.5009	38.3108	13.7459	24.4227	16.1322	26.8134	0.00375863	0.00359991	0.0255652	0.0460923	0.622105	0.298879
AT1G77640	3	AT1G77640	AT1G77640	0.680233	5.02621	0.761411	6.28887	1.1453	3.21878	1.59372	4.24726	0.000387421	0.00038114	0.00207074	0.00745954	0.976004	0.0136968
AT1G78060	3	AT1G78060	AT1G78060	19.5339	45.8915	24.4572	56.4064	19.016	37.4959	22.5034	57.1148	0.000255001	0.000254971	0.00119487	0.00682004	0.985211	0.00626375
AT1G78340	3	AT1G78340	GSTU22	9.78952	20.4627	10.1074	27.7646	8.25262	15.0175	8.06947	13.7993	0.00404438	0.00416192	0.0153358	0.228962	0.687962	0.0595339
AT1G78410	3	AT1G78410	AT1G78410	0.482683	1.53193	1.17626	2.23717	1.22728	2.49394	1.27425	1.87238	0.000583362	0.000585676	0.00264848	0.0170936	0.965881	0.0132074
AT1G78490	3	AT1G78490	CYP708A3	4.35179	11.4418	6.08225	15.2137	6.12121	13.8664	7.51495	20.3827	0.00182276	0.00184809	0.00768503	0.0677814	0.886514	0.0343484
AT1G78830	3	AT1G78830	AT1G78830	63.4034	198.043	91.7547	272.41	86.7463	282.778	123.927	447.12	0.00223172	0.00226883	0.00922585	0.089015	0.857142	0.0401167
AT1G78850	3	AT1G78850	AT1G78850	91.9939	266.663	179.666	344.898	87.567	292.259	158.521	489.375	0.000614018	0.000616649	0.00278093	0.0181223	0.96405	0.0138162
AT1G79780	3	AT1G79780	AT1G79780	1.14843	1.88339	1.38153	1.89381	0.903891	3.18954	0.878689	2.89304	0.000471177	0.000463074	0.00253977	0.00890415	0.970544	0.017078
AT1G80660	3	AT1G80660	HA9	0	0.150145	0	0.201193	0.0392523	0.117739	0.028657	0.180074	0.00348222	0.0035689	0.0135843	0.174208	0.750487	0.0546696
AT2G00370	3	AT2G00370	AT2G00370	0.0907703	8.92759	0.037782	14.9874	0.0677773	1.22118	0.044583	2.40106	0.00435976	0.00449834	0.016233	0.268613	0.644684	0.0616119
AT2G01300	3	AT2G01300	AT2G01300	2.30389	5.63131	5.92305	6.47261	4.35412	2.13393	6.51593	3.21737	0.00112325	0.00109732	0.00637507	0.0190368	0.92475	0.0476173
AT2G02010	3	AT2G02010	GAD4	2.50808	10.0029	1.49765	12.2274	2.38698	5.82375	2.25567	6.60933	0.000762097	0.000746781	0.00421261	0.0136417	0.95085	0.0297865
AT2G02240	3	AT2G02240	MEE66	0.128382	0.229589	0.05954	0.303415	0.101376	0.164724	0.163284	0.195994	0.00345001	0.00353511	0.0134794	0.171488	0.753692	0.0543551
AT2G02850	3	AT2G02850	ARPN	5.57256	11.1188	9.21634	15.5199	4.02401	27.7492	5.14775	20.6528	0.00466061	0.00482358	0.0169926	0.318333	0.592313	0.0628773
AT2G03130	3	AT2G03130	AT2G03130	0.0539383	0.799449	0.289983	1.21661	0.085059	0.178617	0.188151	0.0657223	0.00456684	0.00472157	0.01677	0.300973	0.610382	0.0625873
AT2G03290	3	AT2G03290	AT2G03290	0	0.334815	0	0.543607	0.00963233	0.0175857	0	0.225642	0.00248929	0.00240851	0.0153945	0.0358207	0.804134	0.139753
AT2G03760	3	AT2G03760	SOT12	13.224	239.101	10.2724	350.765	14.9498	46.7823	13.9298	70.2843	0.00121022	0.0012217	0.00527056	0.0403583	0.927255	0.0246838
AT2G03770	3	AT2G03770	AT2G03770	0.192317	2.74804	0.171289	4.67847	0.0766767	0.445359	0.150325	0.581002	0.00480306	0.00498033	0.0172917	0.35022	0.559675	0.0630293
AT2G04070	3	AT2G04070	AT2G04070	0.189717	14.6064	0.253556	22.694	0.22865	1.82505	0.198675	5.23487	0.00202759	0.00205857	0.00846369	0.0780974	0.872051	0.0373016
AT2G04495	3	AT2G04495	AT2G04495	0.0369567	0.79413	0.0356763	1.39274	0.210095	0.984045	0.0440247	1.48627	0.00501578	0.00522849	0.0174325	0.445075	0.466244	0.061004
AT2G05100	3	AT2G05100	LHCB2.1	26.2113	67.8648	22.1975	71.4635	296.547	253.139	199.779	158.07	0.00396035	0.00378339	0.0276151	0.046728	0.570317	0.347596
AT2G11810	3	AT2G11810	MGDC	6.17308	40.7664	3.83629	45.2792	4.27084	36.2759	4.0605	58.7994	0.00276519	0.00267034	0.0174034	0.0385743	0.773583	0.165003
AT2G14620	3	AT2G14620	XTH10	0.254279	0.947971	0.453777	0.986812	0.509864	1.04097	0.49239	1.07023	0.00203338	0.00197349	0.0122272	0.0307985	0.849137	0.10383
AT2G16630	3	AT2G16630	AT2G16630	6.63682	23.9592	6.65678	26.182	7.27715	18.6338	7.30873	20.5587	0.00386024	0.00369284	0.02656	0.0464941	0.598237	0.321156
AT2G16660	3	AT2G16660	AT2G16660	11.7379	177.139	8.95725	230.401	17.1008	96.4838	11.3502	131.802	3.60622e-05	3.58657e-05	0.000176279	0.000860557	0.9979	0.000991291
AT2G17040	3	AT2G17040	NAC036	2.26333	9.03545	2.99264	13.1806	4.59982	13.1217	7.30647	16.1649	0.00333001	0.00340941	0.0130846	0.16167	0.765353	0.0531533
AT2G17120	3	AT2G17120	LYM2	16.5369	78.2465	16.0078	91.315	16.9809	58.0323	21.0517	77.5838	0.0019064	0.00185186	0.011375	0.0292986	0.860693	0.0948754
AT2G17470	3	AT2G17470	ALMT6	0.659848	2.38373	0.695342	2.60305	0.373013	1.57998	0.402443	1.55221	0.00359946	0.00345308	0.0241044	0.045249	0.654055	0.269539
AT2G18150	3	AT2G18150	AT2G18150	7.66876	22.0225	8.83476	27.7408	9.25451	31.3889	8.30219	36.1259	0.000162807	0.000162527	0.000772559	0.0042048	0.990563	0.00413388
AT2G18190	3	AT2G18190	AT2G18190	0.0607303	5.73824	0.0841367	6.39438	0.005438	0.427664	0.0538993	0.784714	0.00357616	0.00343148	0.023898	0.0451087	0.658329	0.265657
AT2G18193	3	AT2G18193	AT2G18193	2.90203	101.641	2.76174	133.12	2.1348	13.2474	2.46366	22.1681	0.000189737	0.000187207	0.000989628	0.00386207	0.988523	0.00624844
AT2G18530	3	AT2G18530	AT2G18530	0.223054	1.20292	0.087478	1.5092	0.0682017	0.600687	0.0656097	1.34304	0.000588199	0.000590563	0.00266941	0.0172552	0.965593	0.0133039
AT2G18550	3	AT2G18550	HB21	0.113385	0.476736	0	0.621458	0.342814	0.49789	0.188471	0.421631	0.00262326	0.0025358	0.0163604	0.0371858	0.789665	0.15163
AT2G18660	3	AT2G18660	PNP-A	0.275214	2.01245	0.185499	3.41149	0.412687	13.2172	0.344885	14.63	0.00500159	0.0052093	0.0174802	0.429605	0.481144	0.0615595
AT2G18680	3	AT2G18680	AT2G18680	0.646994	1.46231	0.994008	2.116	1.46215	0.547849	1.96453	1.00378	0.00149614	0.00151351	0.00641409	0.0525511	0.908666	0.0293591
AT2G19780	3	AT2G19780	AT2G19780	1.63831	3.79012	1.84909	4.34681	1.9503	2.96368	1.53697	3.08339	0.00045482	0.000447083	0.00244771	0.00862523	0.971617	0.0164077
AT2G19800	3	AT2G19800	MIOX2	29.9893	66.8943	63.7711	86.4468	13.029	53.1441	29.0228	51.2286	0.00189338	0.0019206	0.00795506	0.0712685	0.881581	0.0353814
AT2G19900	3	AT2G19900	NADP-ME1	0.50836	6.68738	0.521807	7.55381	0.265461	6.63126	0.250243	10.7396	0.00365604	0.00350542	0.0246128	0.0455732	0.643292	0.27936
AT2G20142	3	AT2G20142	AT2G20142	1.88006	12.9751	2.12082	15.5413	1.93863	11.7296	1.92171	13.1393	0.00143493	0.0013985	0.00831367	0.0233375	0.900598	0.0649175
AT2G20160	3	AT2G20160	MEO	0	0.273959	0	0.368986	0	0.0153973	0	0.009226	0.00193539	0.00187964	0.0115684	0.0296448	0.858088	0.0968836
AT2G20800	3	AT2G20800	NDB4	0.293343	29.3931	0.36617	45.7267	0.0680533	2.95469	0.119037	7.03419	0.00233279	0.00237312	0.00959814	0.0946725	0.849559	0.0414645
AT2G21140	3	AT2G21140	PRP2	16.7829	63.3123	21.5755	71.2605	16.7222	34.0439	18.0944	32.9329	0.00286806	0.00276766	0.0181731	0.0395418	0.76138	0.175269
AT2G21350	3	AT2G21350	AT2G21350	1.5676	3.3724	1.75036	4.06148	1.35027	3.35821	1.47981	4.3869	0.000529629	0.000531427	0.00241512	0.0153183	0.969079	0.0121261
AT2G21640	3	AT2G21640	AT2G21640	3.77845	49.7305	3.64483	75.2682	3.54188	17.4124	3.45351	24.4905	0.00194988	0.00197866	0.00816993	0.0741109	0.877594	0.0361966
AT2G21820	3	AT2G21820	AT2G21820	0.409569	1.73076	0.172914	2.6704	0.474226	3.35505	0.38226	4.68564	0.0047598	0.00493244	0.0172074	0.339602	0.570468	0.0630308
AT2G22470	3	AT2G22470	AGP2	47.0432	118.708	50.2953	153.935	46.656	111.837	48.8844	132.177	0.00106374	0.0010726	0.00467282	0.0345023	0.936523	0.0221655
AT2G23000	3	AT2G23000	scpl10	8.2836	53.9174	12.8739	80.7194	3.48772	25.9561	4.43128	40.6618	0.00268583	0.00273843	0.010872	0.115878	0.821888	0.0459379
AT2G23100	3	AT2G23100	AT2G23100	2.60733	6.29996	4.92541	7.62799	1.76369	2.13622	3.2161	3.96269	4.21281e-05	4.19123e-05	0.000205393	0.00101216	0.997549	0.00114987
AT2G23130	3	AT2G23130	AGP17	24.9294	71.4483	42.4892	93.7793	18.0172	62.7567	32.841	89.6317	0.00104713	0.00105571	0.00460448	0.0338544	0.937564	0.0218741
AT2G23270	3	AT2G23270	AT2G23270	0.184231	5.70578	0.196769	10.0484	0.318327	1.69896	0.0724247	1.26864	0.00496861	0.0051688	0.0175024	0.407955	0.502208	0.0621977
AT2G23910	3	AT2G23910	AT2G23910	27.4808	73.5197	37.6132	86.288	14.8587	39.6628	13.7427	44.3022	3.23009e-05	3.21173e-05	0.000158191	0.00076705	0.998118	0.000892442
AT2G24320	3	AT2G24320	AT2G24320	0.00909633	0.212349	0.0442733	0.426992	0	0	0	0.0280363	0.00175917	0.00178285	0.00744045	0.064702	0.890911	0.0334047
AT2G25240	3	AT2G25240	CCP3	0.326361	1.11553	0.321583	1.17132	0.395379	2.98203	0.419304	1.569	0.00415396	0.00394788	0.030486	0.0454368	0.463646	0.45233
AT2G25770	3	AT2G25770	AT2G25770	0.343422	5.44616	0.224351	6.08996	0.252358	1.44876	0.365553	3.05379	0.0039313	0.00375725	0.0272988	0.0466818	0.579025	0.339306
AT2G26150	3	AT2G26150	HSFA2	0.881963	3.73534	0.930213	5.38563	0.974341	0.722856	1.20052	1.50425	0.00146847	0.00148523	0.00630471	0.0513258	0.910496	0.0289197
AT2G26160	3	AT2G26160	AT2G26160	0	0.161798	0	0.234674	0.00677	0.08538	0.00346033	0.031926	0.0031899	0.00326294	0.0126164	0.150781	0.778458	0.0516913
AT2G26390	3	AT2G26390	AT2G26390	0.161487	0.611335	0.084246	0.931055	0.222919	0.253411	0.197653	0.324521	0.00482175	0.00500114	0.0173259	0.355151	0.554689	0.0630116
AT2G26440	3	AT2G26440	AT2G26440	5.24552	12.4882	6.77108	18.2156	5.42608	23.2423	7.33885	34.375	0.00499831	0.00520512	0.0174858	0.426904	0.483758	0.0616481
AT2G26560	3	AT2G26560	PLA2A	2.79156	28.9143	2.9298	38.8446	6.62831	8.06321	7.69719	16.2329	4.64359e-05	4.62075e-05	0.000226024	0.00112045	0.997299	0.00126185
AT2G27190	3	AT2G27190	PAP12	28.941	88.4224	29.2946	98.289	26.9281	83.9278	28.1021	101.852	0.0029551	0.00284986	0.0188343	0.0403336	0.750651	0.184376
AT2G27270	3	AT2G27270	AT2G27270	0	0.570134	0	0.954587	0	0	0	0.072516	0.00472739	0.00489673	0.0171401	0.33224	0.577994	0.0630019
AT2G27280	3	AT2G27280	AT2G27280	0	0.18398	0.0163067	0.242955	0.019376	0.0511497	0	0	4.81286e-05	4.78954e-05	0.000234121	0.00116314	0.997201	0.00130571
AT2G27505	3	AT2G27505	AT2G27505	0.012877	1.27862	0.0252753	1.31619	0.0109143	0.0651123	0.0131577	0.205099	0.00314631	0.00302993	0.0203218	0.0419802	0.725571	0.205951
AT2G28815	3	AT2G28815	AT2G28815	1.34643	5.05953	1.31192	8.01021	1.2345	1.85845	1.51784	2.9313	0.0047401	0.00491072	0.0171668	0.335073	0.575094	0.063016
AT2G28900	3	AT2G28900	OEP16-1	303.154	931.563	346.921	1033.77	289.687	812.658	299.231	1066.86	0.00312074	0.00300589	0.0201199	0.0417678	0.729059	0.202927
AT2G29110	3	AT2G29110	GLR2.8	0.00875667	0.129905	0.0355173	0.146162	0.0744913	0.0874437	0.19132	0.20209	0.000722945	0.000726816	0.00324768	0.021869	0.957499	0.0159342
AT2G29410	3	AT2G29410	MTPB1	0.409389	1.13562	0.600219	1.34292	0.578464	0.5251	0.510802	0.493729	0.00263284	0.00254489	0.0164301	0.0372814	0.788605	0.152506
AT2G29480	3	AT2G29480	GSTU2	3.66086	10.1958	3.64322	11.7866	3.30432	5.93829	3.53843	7.10977	0.000748788	0.00075298	0.00335757	0.0227787	0.955935	0.0164269
AT2G29990	3	AT2G29990	NDA2	2.82149	9.1178	3.85959	10.7741	3.65598	6.07346	3.94152	7.5215	0.000780176	0.00076437	0.00431866	0.0139235	0.949589	0.0306247
AT2G30040	3	AT2G30040	MAPKKK14	8.39972	19.8787	10.1351	28.6003	8.43789	10.8117	9.16051	10.7743	0.00478265	0.0049577	0.0172528	0.345085	0.564886	0.0630363
AT2G30140	3	AT2G30140	UGT87A2	20.3065	55.7515	22.0798	59.9849	18.4029	45.323	29.2285	62.6697	0.00386873	0.00370056	0.026646	0.0465212	0.596072	0.323191
AT2G30250	3	AT2G30250	WRKY25	4.23183	65.5232	7.33547	103.201	5.14065	14.4476	7.86623	22.9363	0.00323615	0.00331126	0.0127718	0.154311	0.774189	0.0521807
AT2G30770	3	AT2G30770	CYP71A13	0.678177	4.78735	0.295972	5.68853	0.496348	2.71577	0.072157	3.6803	0.00338093	0.00324976	0.0222261	0.0438018	0.691202	0.236139
AT2G31210	3	AT2G31210	AT2G31210	0	0.229997	0.00855433	0.401624	0.0103777	0.0493523	0.0206013	0.0743843	0.00458862	0.0047452	0.0168231	0.304816	0.606362	0.0626649
AT2G31862	3	AT2G31862	AT2G31862	0	0.248945	0	0.490464	0.010911	0.0570647	0.011136	0.06853	0.00452676	0.00467817	0.0166703	0.294154	0.617541	0.0624305
AT2G32030	3	AT2G32030	AT2G32030	1.61696	4.48576	1.67836	5.80802	3.43003	2.93698	3.08529	3.03221	0.000662764	0.000665927	0.00299054	0.0197814	0.961127	0.0147724
AT2G32130	3	AT2G32130	AT2G32130	0.037271	4.65687	0.022495	5.4182	0.0433733	0.290178	0.026318	0.891897	0.00320232	0.00308252	0.0207677	0.0424364	0.717772	0.212739
AT2G32140	3	AT2G32140	AT2G32140	0.283297	8.0634	0.283173	10.5181	0.799124	3.20413	0.593972	3.55517	8.5326e-05	8.43846e-05	0.000436574	0.00181723	0.994916	0.00266061
AT2G32210	3	AT2G32210	AT2G32210	2.54923	15.3878	4.56539	19.6325	3.62899	16.2286	4.42378	11.8161	0.000106164	0.000104933	0.000545712	0.0022362	0.993653	0.00335393
AT2G32550	3	AT2G32550	AT2G32550	1.24344	3.29512	1.91409	4.22718	0.662198	2.43429	1.75456	2.16551	0.000389352	0.000390035	0.00179803	0.0108533	0.97736	0.00920881
AT2G32680	3	AT2G32680	RLP23	0.378668	4.53565	0.799598	5.78071	0.623834	8.31577	1.00015	13.8613	0.000189447	0.000186923	0.000988074	0.00385656	0.988541	0.00623812
AT2G32930	3	AT2G32930	ZFN2	3.45237	9.66067	4.00937	13.1971	3.85912	5.25957	2.83197	6.48308	0.000284782	0.000280553	0.00150453	0.00562863	0.98257	0.00973199
AT2G33080	3	AT2G33080	RLP28	0.00539367	0.068887	0	0.0888367	0.044764	0.182761	0.0245167	0.233709	0.00049769	0.000488985	0.00268948	0.00935314	0.968796	0.0181747
AT2G33590	3	AT2G33590	CRL1	14.1228	39.0283	18.4213	45.0477	13.6199	33.8752	16.091	41.1411	0.00118309	0.00115524	0.0067421	0.0198864	0.920236	0.0507969
AT2G33770	3	AT2G33770	PHO2	33.431	68.3574	32.613	92.7758	31.0656	32.2383	32.1965	51.1357	0.00435961	0.00449818	0.0162326	0.268592	0.644707	0.0616111
AT2G33780	3	AT2G33780	AT2G33780	0.045813	1.34397	0.155114	1.60718	0.0238347	0.343636	0.0104053	0.803039	0.00111652	0.0010908	0.00633394	0.0189405	0.925254	0.0472638
AT2G34300	3	AT2G34300	AT2G34300	13.8587	42.7162	15.352	46.2242	12.3131	26.9515	14.3089	29.848	0.00376766	0.00360821	0.0256514	0.0461331	0.620115	0.300724
AT2G34360	3	AT2G34360	AT2G34360	0.1641	1.36272	0.335001	1.40752	0.32197	1.11211	0.446225	1.06087	0.00400129	0.00382001	0.0280801	0.0467527	0.556879	0.360467
AT2G34790	3	AT2G34790	MEE23	1.43668	6.18492	1.96999	7.23543	1.19932	4.26492	1.57141	5.99498	0.000297434	0.000292964	0.00157379	0.00585831	0.981768	0.0102097
AT2G35480	3	AT2G35480	AT2G35480	4.07847	10.8144	4.49756	13.183	3.38387	10.2568	3.4867	9.61244	2.07352e-05	2.05912e-05	0.000102592	0.000479682	0.998787	0.000589058
AT2G35950	3	AT2G35950	EDA12	0.413147	2.24346	0.604388	2.61561	0.349953	2.25592	0.448559	2.44759	0.00143345	0.00139708	0.00830435	0.0233179	0.900716	0.0648313
AT2G36440	3	AT2G36440	AT2G36440	0	1.2439	0	1.35421	0	0.398783	0	0.500913	0.00408507	0.00389343	0.0291462	0.0465618	0.522219	0.394094
AT2G36750	3	AT2G36750	UGT73C1	3.72258	31.0254	6.84804	39.7488	3.98104	14.692	8.58552	19.2092	0.000187049	0.000184564	0.000975211	0.00381094	0.988689	0.00615274
AT2G36770	3	AT2G36770	AT2G36770	0.454992	4.55152	0.556423	5.33289	1.72322	3.25667	2.01952	4.42823	0.00232528	0.00225234	0.0142347	0.03408	0.82102	0.126088
AT2G36780	3	AT2G36780	AT2G36780	0.795243	8.41507	1.24126	9.13809	2.23052	8.07217	2.9365	9.52119	0.0041515	0.00394658	0.0303883	0.0455811	0.469028	0.446905
AT2G37025	3	AT2G37025	TRFL8	2.33709	6.91579	2.81707	8.44514	1.67708	2.09723	2.20299	2.93904	0.00126023	0.00122984	0.00721889	0.0209646	0.914333	0.0549938
AT2G37870	3	AT2G37870	AT2G37870	6.12907	90.2918	3.88646	123.628	5.15913	58.8033	3.56039	105.76	9.35838e-05	9.32739e-05	0.000449699	0.00233609	0.99457	0.00245689
AT2G37900	3	AT2G37900	AT2G37900	0.090075	0.222875	0.109649	0.256132	0.211532	0.184852	0.131649	0.333569	3.01026e-05	2.99269e-05	0.000147608	0.000712563	0.998245	0.000834508
AT2G38170	3	AT2G38170	CAX1	96.3396	283.863	125.74	343.037	129.909	153.77	142.75	214.637	0.00250364	0.00242216	0.0154971	0.0359694	0.802614	0.140993
AT2G38250	3	AT2G38250	AT2G38250	0.669918	10.3492	0.90711	13.0288	0.521721	3.60017	0.788719	4.71786	0.000536615	0.000527004	0.00291031	0.0100055	0.966213	0.0198074
AT2G38340	3	AT2G38340	DREB19	0.262434	4.06803	0.302845	6.0652	0.185573	1.07303	0.150445	1.49589	0.00019586	0.000195644	0.000924865	0.00512692	0.988647	0.00490943
AT2G38470	3	AT2G38470	WRKY33	32.3313	76.739	23.1664	96.8449	68.4289	23.7785	72.7111	25.2815	0.000530229	0.000532033	0.00241773	0.0153379	0.969044	0.0121383
AT2G38530	3	AT2G38530	LTP2	146.891	790.579	183.189	1272.87	108.162	1378.63	124.555	1848.91	0.0047209	0.00488961	0.0171262	0.33082	0.579449	0.0629934
AT2G38610	3	AT2G38610	AT2G38610	10.2379	33.5311	8.90743	43.7942	10.1579	31.5452	10.9274	39.7381	0.00277822	0.00268268	0.0175002	0.0386987	0.772064	0.166276
AT2G38740	3	AT2G38740	AT2G38740	19.5143	63.4406	19.34	69.1274	19.1631	60.4828	15.8286	73.3594	0.00366389	0.00351266	0.0246841	0.0456162	0.641754	0.28077
AT2G38823	3	AT2G38823	AT2G38823	1.14262	11.0379	0.93409	16.0342	0.946282	1.78288	0.822595	4.4799	0.00182213	0.00184745	0.00768264	0.0677509	0.886558	0.0343392
AT2G39200	3	AT2G39200	MLO12	4.58197	17.6639	5.58705	23.0067	4.56932	12.7602	4.49499	10.1733	0.000145952	0.00014565	0.000694457	0.00374166	0.99154	0.00373257
AT2G40180	3	AT2G40180	PP2C5	0.199757	1.32628	0.233992	2.00611	0.350188	1.20631	0.279969	0.95437	0.00422154	0.00435047	0.0158495	0.250125	0.664679	0.0607739
AT2G40340	3	AT2G40340	DREB2C	1.18788	2.92208	1.0022	4.36907	3.59297	1.95355	2.82854	2.24546	0.00484245	0.00502427	0.0173617	0.360901	0.548893	0.0629778
AT2G40520	3	AT2G40520	AT2G40520	4.40627	11.0389	4.3389	12.5046	3.40544	10.3695	4.13274	11.0501	0.00185025	0.00179801	0.011002	0.0286213	0.865685	0.0910438
AT2G40840	3	AT2G40840	DPE2	60.8103	166.344	59.156	179.497	78.5176	128.029	77.4315	180.378	0.00369587	0.00354217	0.0249774	0.0457861	0.63535	0.286649
AT2G40925	3	AT2G40925	AT2G40925	0	0.221353	0.021697	0.305315	0.0197407	0.0297203	0.00753967	0.0863543	0.000496363	0.000497866	0.00226984	0.014237	0.971052	0.0114471
AT2G41100	3	AT2G41100	TCH3	61.8031	151.41	120.223	226.065	104.636	117.785	156.186	105.784	0.00481864	0.00499767	0.0173203	0.354315	0.555533	0.0630154
AT2G41190	3	AT2G41190	AT2G41190	1.69385	4.62255	1.58227	5.82044	1.79933	4.24516	3.30989	7.2787	0.000586318	0.000588663	0.00266128	0.0171923	0.965705	0.0132664
AT2G41280	3	AT2G41280	M10	0	0.362343	0.0994413	0.47227	0.139268	0.365476	0.288911	0.329312	0.000128505	0.000126948	0.000663458	0.00267878	0.992292	0.0041106
AT2G41640	3	AT2G41640	AT2G41640	5.77327	18.8068	8.16705	30.2348	10.6496	6.64131	13.991	10.4901	0.00492892	0.00512235	0.0174796	0.389801	0.520067	0.0626011
AT2G41730	3	AT2G41730	AT2G41730	3.89678	85.1934	4.3527	130.835	3.54894	20.2391	6.33928	33.5455	0.0020106	0.00204109	0.00839963	0.077218	0.873269	0.0370616
AT2G41905	3	AT2G41905	AT2G41905	2.62346	9.4735	2.39848	11.5725	1.99028	12.506	2.12209	11.5532	0.000879476	0.0008609	0.00490537	0.0154484	0.942576	0.0353302
AT2G42560	3	AT2G42560	AT2G42560	0.0652757	0.526599	0.0266473	0.549247	0	0.254903	0.0140763	0.489917	0.0041259	0.00392758	0.0297939	0.0462006	0.497112	0.41884
AT2G42820	3	AT2G42820	HVA22F	0.56093	1.28284	1.22648	1.53089	0.729232	1.88951	0.809869	1.69907	0.00183849	0.00186424	0.00774534	0.0685522	0.88542	0.03458
AT2G43120	3	AT2G43120	AT2G43120	4.97507	22.343	5.95637	30.1657	4.97207	20.5045	4.03423	21.1327	0.00059361	0.000596028	0.00269281	0.0174362	0.96527	0.0134116
AT2G43510	3	AT2G43510	TI1	20.8506	101.367	23.5709	119.376	13.529	288.455	11.5633	235.176	0.00181784	0.00176691	0.0107878	0.0282264	0.868535	0.0888666
AT2G44070	3	AT2G44070	AT2G44070	0.10141	9.22946	0.073451	12.8838	0.0160953	0.50942	0	1.2755	0.00021011	0.000209931	0.000990208	0.00552996	0.98782	0.00523949
AT2G44500	3	AT2G44500	AT2G44500	10.4001	28.4456	19.9539	39.1485	14.0039	10.3732	21.5743	17.1451	0.00289564	0.00295631	0.0116091	0.129671	0.804444	0.0484243
AT2G44840	3	AT2G44840	ERF13	2.77827	18.7585	1.43231	26.845	6.17745	4.79383	3.07143	4.69355	0.0013876	0.00140262	0.00598351	0.0478015	0.915805	0.02762
AT2G45135	3	AT2G45135	AT2G45135	1.49703	6.49869	0.895721	7.22041	1.13071	11.5935	0.827588	11.7555	0.00344466	0.00330922	0.0227617	0.0442521	0.680983	0.24525
AT2G45580	3	AT2G45580	CYP76C3	0	0.130945	0.0338643	0.159985	0	0.014149	0.00523367	0.0834697	0.00149072	0.00145228	0.00866772	0.024076	0.8961	0.0682135
AT2G45930	3	AT2G45930	AT2G45930	0.361936	0.839281	0.6594	0.986726	0.341893	0.601673	0.562573	0.722987	0.000891229	0.000872316	0.00497528	0.0156263	0.941736	0.0358985
AT2G46400	3	AT2G46400	WRKY46	1.82513	8.585	1.30594	10.9533	2.86424	8.12384	1.95027	7.92742	2.11956e-05	2.10309e-05	0.000105576	0.000482107	0.998757	0.00061332
AT2G46670	3	AT2G46670	AT2G46670	0.100835	2.41403	0.150665	1.8548	0.419273	0.672232	0.325485	0.853992	0.00101539	0.000992804	0.00571968	0.017475	0.932747	0.0420501
AT2G46680	3	AT2G46680	HB-7	8.49637	27.332	9.39894	31.1388	9.9609	29.4845	10.7318	41.4518	0.0018155	0.00176466	0.0107723	0.0281977	0.86874	0.0887101
AT2G46790	3	AT2G46790	PRR9	0.159303	2.56	0	2.56487	0.292914	0.440394	0.145876	0.727366	0.00410289	0.00390858	0.02941	0.0464436	0.512484	0.403651
AT2G46830	3	AT2G46830	CCA1	0.483305	4.3555	0.470428	5.3038	0.727878	1.65589	0.724352	2.10508	0.00050627	0.000497367	0.00273805	0.00949763	0.968228	0.0185323
AT2G46995	3	AT2G46995	AT2G46995	0.071406	2.59908	0	3.53932	0.0134963	0.0911893	0	1.60183	0.000260862	0.000260855	0.00122147	0.0069907	0.98487	0.00639584
AT2G47000	3	AT2G47000	ABCB4	10.8055	69.007	10.6301	116.15	9.22158	12.1588	11.8758	25.7069	0.00490356	0.00509326	0.017452	0.380254	0.529535	0.0627627
AT2G47520	3	AT2G47520	ERF71	0.90293	17.4812	0.556253	25.0233	0.644842	3.701	0.705882	6.27598	0.000673938	0.000677229	0.00303842	0.0201657	0.960455	0.0149897
AT2G47550	3	AT2G47550	AT2G47550	2.07984	6.16076	2.06956	6.58125	1.39152	4.14676	1.67943	4.25332	0.0041162	0.00391967	0.029624	0.0463198	0.504116	0.411904
AT2G47770	3	AT2G47770	TSPO	0.561771	5.83643	0.664604	7.09354	0.59677	6.01682	0.621672	9.23609	0.00122319	0.00119402	0.00698944	0.0204492	0.917179	0.0529647
AT2G47780	3	AT2G47780	AT2G47780	1.12838	5.40458	0.254239	5.85214	0.698646	4.63548	1.01045	4.25277	0.00395053	0.00377457	0.0275071	0.0467147	0.573327	0.344726
AT3G00700	3	AT3G00700	AT3G00700	0.0204017	4.6244	0.0673487	7.25035	0.0358557	0.754747	0.0350667	0.720405	0.0022458	0.00228334	0.00927791	0.0897928	0.856094	0.0403062
AT3G01760	3	AT3G01760	AT3G01760	0.038935	0.0504293	0.043766	0.293117	0.128776	0.014327	0.075866	0.111719	0.000605882	0.000608428	0.00274583	0.0178482	0.964536	0.0136552
AT3G01830	3	AT3G01830	AT3G01830	0.714036	3.81062	0.886212	4.928	1.01875	2.3036	0.872945	1.9265	0.00109841	0.00110786	0.00481504	0.0358648	0.934344	0.0227695
AT3G02410	3	AT3G02410	ICME-LIKE2	0.225397	0.656759	0.0648563	1.19697	0.135319	0.395446	0.130792	0.753921	0.00299509	0.00288757	0.0191412	0.0406888	0.745587	0.188701
AT3G02480	3	AT3G02480	AT3G02480	6.60715	60.1216	5.08939	89.5766	5.35908	50.6383	3.80063	77.1534	0.00225498	0.00229282	0.00931183	0.0903018	0.855409	0.0404295
AT3G02670	3	AT3G02670	AT3G02670	0.225461	1.25137	0.474837	1.10896	0.382012	1.92124	0.647941	1.9416	0.003424	0.00328995	0.0225871	0.0441084	0.684344	0.242246
AT3G03250	3	AT3G03250	UGP1	80.7904	304.367	90.0008	332.244	76.1102	194.262	84.107	291.5	0.00400876	0.00382664	0.0281678	0.046751	0.554247	0.362998
AT3G03280	3	AT3G03280	AT3G03280	0.239023	1.28934	0.347799	1.43678	0.639676	1.60069	0.269591	1.31181	0.00372997	0.00357358	0.0252947	0.0459572	0.628272	0.293172
AT3G03341	3	AT3G03341	AT3G03341	0.483943	5.49746	0.324695	6.44112	2.09349	2.50763	1.09818	2.70604	0.00257622	0.00249113	0.0160192	0.0367124	0.79482	0.147381
AT3G03470	3	AT3G03470	CYP89A9	1.53663	6.27535	1.32893	7.26262	3.39798	6.19373	4.18155	10.8646	0.00190878	0.00185414	0.0113908	0.0293271	0.86048	0.0950395
AT3G04220	3	AT3G04220	AT3G04220	0.206863	3.13244	0.375606	4.2283	0.355641	0.889008	0.520762	1.43107	0.000152955	0.000152661	0.000726942	0.00393347	0.991134	0.0038998
AT3G04410	3	AT3G04410	AT3G04410	0	0.312924	0	0.505671	0	0	0	0	0.00414897	0.00427312	0.0156418	0.241153	0.674496	0.0602865
AT3G05165	3	AT3G05165	AT3G05165	28.3841	69.2414	30.1056	77.2796	30.2915	55.0723	34.8178	79.9056	0.00290878	0.00280613	0.0184813	0.0399153	0.756409	0.17948
AT3G05390	3	AT3G05390	AT3G05390	0.7183	1.88578	0.67623	2.30213	0.681397	1.43225	0.6239	1.77728	0.000293141	0.000293274	0.00136745	0.00793949	0.98299	0.00711701
AT3G05400	3	AT3G05400	AT3G05400	3.86941	23.2893	5.4067	31.9622	3.30962	27.4971	4.22005	38.5688	0.000122028	0.000121711	0.000583059	0.00309302	0.992925	0.00315555
AT3G05910	3	AT3G05910	AT3G05910	35.694	113.153	38.6113	131.347	30.1348	77.3115	31.9098	101.996	0.00152619	0.00148646	0.00889396	0.0245408	0.89321	0.0703421
AT3G06355	3	AT3G06355	AT3G06355	35.8478	134.769	39.7399	190.127	43.9008	77.0019	59.4685	80.6127	0.00180694	0.00183186	0.00762432	0.06701	0.887612	0.0341149
AT3G06560	3	AT3G06560	PAPS3	0	0.127357	0	0.187	0	0	0	0.008381	0.000542141	0.000544055	0.0024696	0.0157285	0.968336	0.0123796
AT3G07195	3	AT3G07195	AT3G07195	2.61238	7.45823	4.61711	9.04936	3.74491	6.02297	4.60955	6.01808	9.0775e-05	8.97596e-05	0.000465046	0.00192741	0.994586	0.00284069
AT3G08410	3	AT3G08410	AT3G08410	0	0	0	1.40927	0	0	0	0	0.00395283	0.00377665	0.0275324	0.0467181	0.572627	0.345393
AT3G08720	3	AT3G08720	S6K2	11.9856	34.9488	13.2346	26.6863	12.9212	18.8109	14.5998	22.8989	0.00225643	0.00218667	0.0137549	0.033327	0.827862	0.120613
AT3G08860	3	AT3G08860	PYD4	2.60409	20.3611	3.28038	24.3926	4.0148	37.6087	5.67765	60.5652	0.00187499	0.00182174	0.011166	0.0289207	0.863494	0.0927225
AT3G08870	3	AT3G08870	AT3G08870	0.437123	1.04825	0.372257	1.40269	0.784608	0.893784	0.675588	1.74428	0.00257208	0.00262055	0.0104661	0.108787	0.831018	0.0445362
AT3G09390	3	AT3G09390	MT2A	269.052	1546.56	713.311	1951.35	566.085	1801.13	769.828	2836.33	0.00048621	0.000487626	0.00222537	0.0139097	0.971653	0.0112384
AT3G09400	3	AT3G09400	PLL3	0.0614047	0.156376	0	0.204519	0.0774593	0.146546	0.0472223	0.143285	0.000179826	0.000179576	0.000851118	0.00467736	0.989577	0.00453503
AT3G09545	3	AT3G09545	AT3G09545	0.0543803	2.19164	0	3.68761	0.026154	0.509754	0	1.93131	0.00157262	0.00159175	0.006715	0.0559892	0.903572	0.0305597
AT3G09950	3	AT3G09950	AT3G09950	0.533233	1.70821	0.470445	2.01402	0.437614	1.63823	0.360097	1.79624	0.00211624	0.00205276	0.0127901	0.0317536	0.841386	0.109902
AT3G10815	3	AT3G10815	AT3G10815	0.899186	4.22639	0.68773	5.28495	0.858145	3.76377	0.856987	5.28238	0.00021227	0.000209357	0.00111081	0.00428795	0.987123	0.00705696
AT3G10986	3	AT3G10986	AT3G10986	0.119761	3.00658	0.302699	5.45428	0.255897	1.1428	0.0373193	1.71011	0.00500241	0.00521036	0.0174785	0.430318	0.480455	0.0615357
AT3G11370	3	AT3G11370	AT3G11370	0.171902	0.490875	0.0980647	0.697729	0.111562	0.052062	0.135847	0.131002	0.0041086	0.00423015	0.0155246	0.23635	0.679784	0.0600027
AT3G11390	3	AT3G11390	AT3G11390	0.107282	0.536117	0.235562	0.639073	0.146346	0.0800083	0.171749	0.184726	0.00114744	0.00112073	0.00652311	0.0193816	0.922933	0.0488944
AT3G12520	3	AT3G12520	SULTR4%3B2	7.1979	27.015	10.5353	30.011	8.53007	23.6167	10.4237	30.246	0.00362359	0.00347542	0.0243199	0.0453902	0.649535	0.273656
AT3G13080	3	AT3G13080	ABCC3	10.7027	112	15.9141	150.472	8.91922	31.0881	14.8521	48.3474	0.00116141	0.00117199	0.00507232	0.0383782	0.930362	0.0238544
AT3G13100	3	AT3G13100	ABCC7	1.04169	2.73683	4.91043	3.90473	0.758865	2.21952	1.05417	3.33693	0.00048634	0.000487757	0.00222594	0.0139139	0.971645	0.011241
AT3G13500	3	AT3G13500	AT3G13500	0	0.279375	0.0265883	0.323129	0.016359	0.138924	0.0618113	0.103123	0.000204684	0.00020449	0.000965349	0.00537612	0.988135	0.0051141
AT3G13950	3	AT3G13950	AT3G13950	0.601523	1.91328	0.165454	2.26073	0.785092	1.52058	0.561982	1.5713	0.000614233	0.000602745	0.00335424	0.0112837	0.961002	0.0231427
AT3G14395	3	AT3G14395	AT3G14395	1.26148	4.01171	1.61111	5.6186	0.642856	4.00673	0.574037	3.64559	0.00256154	0.00260964	0.0104283	0.108143	0.831853	0.0444045
AT3G14620	3	AT3G14620	CYP72A8	27.0915	75.1476	29.8799	81.148	33.1612	76.5265	53.0993	84.7321	0.00378153	0.00362092	0.0257843	0.046194	0.617017	0.303602
AT3G14710	3	AT3G14710	AT3G14710	0.19174	0.689816	0.052805	0.705769	0.071031	0.251293	0.00727567	0.3807	0.00349715	0.00335809	0.0232099	0.0446064	0.672215	0.253113
AT3G14950	3	AT3G14950	TTL2	0.004992	0.0513543	0	0.0888453	0.043623	0.0198793	0.0315043	0.0249333	0.000974794	0.000953433	0.00547511	0.0168767	0.935711	0.0400089
AT3G15800	3	AT3G15800	AT3G15800	0.451837	1.10921	0.621288	1.58345	0.576164	1.56734	0.693857	1.11421	0.00425201	0.004383	0.0159354	0.254032	0.660429	0.0609693
AT3G16380	3	AT3G16380	PAB6	0.0983813	0.733371	0.0905337	0.807466	0.211775	0.454843	0.170985	0.360386	2.01573e-05	2.00098e-05	0.000100034	0.000462764	0.99882	0.000577397
AT3G16555	3	AT3G16555	AT3G16555	0	0.209657	0	0.334338	0	0	0.00662633	0	0.00212747	0.0020635	0.0128668	0.0318817	0.840321	0.110739
AT3G16860	3	AT3G16860	COBL8	1.98133	8.10912	3.89846	9.47174	3.3564	3.22327	4.84981	4.56526	0.00133237	0.00129953	0.00766844	0.0219558	0.908724	0.0590201
AT3G17050	3	AT3G17050	AT3G17050	1.541	4.6336	1.8062	5.50153	1.07552	6.52315	1.96875	7.97158	0.000911856	0.000892347	0.0050982	0.0159374	0.940259	0.0369017
AT3G17180	3	AT3G17180	scpl33	0	0.111698	0	0.254129	0	0.0490397	0	0.359103	0.003923	0.00403326	0.0149719	0.215753	0.702726	0.0585934
AT3G17820	3	AT3G17820	GLN1.3	37.87	97.273	40.5051	107.581	38.2839	140.377	38.3008	162.82	0.00282152	0.00272366	0.0178234	0.0391082	0.766962	0.170562
AT3G17980	3	AT3G17980	C2	0.0430043	0.814381	0.0536693	0.963437	0.0116277	0.200445	0.065198	0.301246	0.00328235	0.00315755	0.0214139	0.0430658	0.70621	0.22287
AT3G18080	3	AT3G18080	BGLU44	104.112	247.825	105.248	284.405	177.996	361.359	152.743	447.345	0.000898359	0.00087924	0.00501773	0.015734	0.941226	0.0362444
AT3G18610	3	AT3G18610	NUC-L2	1.18169	2.53584	1.73342	3.56389	0.816034	1.1941	1.11092	1.65637	0.00495411	0.00515166	0.0174979	0.400717	0.509306	0.0623734
AT3G18830	3	AT3G18830	PMT5	23.5699	72.1446	34.5978	88.8109	33.1883	78.9793	38.9476	121.308	4.82917e-05	4.78208e-05	0.000244481	0.00105518	0.997143	0.00146172
AT3G19010	3	AT3G19010	AT3G19010	20.6725	66.891	30.7345	75.8184	25.6387	63.1584	27.7008	66.1847	0.00223108	0.00216247	0.0135792	0.0330464	0.830348	0.118633
AT3G19150	3	AT3G19150	KRP6	5.79272	14.358	7.39577	16.8793	5.24785	11.3384	5.9783	11.9663	7.33076e-05	7.25253e-05	0.000373956	0.00157257	0.995641	0.00226661
AT3G19200	3	AT3G19200	AT3G19200	2.6406	6.53827	3.14485	6.88235	2.35008	13.1311	1.67156	8.1306	0.00414489	0.00394219	0.030194	0.045826	0.478967	0.436926
AT3G19580	3	AT3G19580	ZF2	2.62185	12.0867	3.44933	11.9058	6.22586	5.33427	4.10922	7.26368	0.000259481	0.000259469	0.0012152	0.00695045	0.984951	0.00636475
AT3G19970	3	AT3G19970	AT3G19970	6.44829	17.923	7.39213	22.3255	4.5271	6.60875	4.30088	9.07453	0.000927968	0.00090799	0.00519443	0.0161792	0.9391	0.0376905
AT3G20300	3	AT3G20300	AT3G20300	4.25914	16.5992	5.30069	18.8578	6.42569	9.12063	6.47465	12.612	0.00247283	0.00239285	0.0152769	0.0356493	0.805868	0.13834
AT3G20500	3	AT3G20500	PAP18	12.5962	32.9141	16.4809	38.5029	15.0432	35.0795	16.6023	39.5633	0.000650273	0.000637882	0.00356194	0.0118674	0.958555	0.0247271
AT3G20520	3	AT3G20520	SVL3	0.0345807	0.215863	0.052088	0.28965	0.094008	0.109678	0.0696573	0.0968647	0.00175609	0.00170762	0.0103817	0.027466	0.873902	0.0847865
AT3G21380	3	AT3G21380	AT3G21380	0.131318	0.549958	0.375333	0.606791	0.062906	0.494411	0.107811	0.638769	0.00198451	0.0019267	0.0118978	0.0302264	0.853629	0.100335
AT3G21420	3	AT3G21420	LBO1	4.05368	13.8945	6.41358	18.5493	2.99465	16.5597	6.6589	25.1042	0.000888722	0.000894818	0.00394723	0.0278422	0.947392	0.0190349
AT3G21500	3	AT3G21500	DXPS1	0.0208267	1.17096	0.012069	2.01693	0.121563	1.04442	0.037885	1.65016	0.00498036	0.00518292	0.0175012	0.41459	0.495725	0.0620199
AT3G22160	3	AT3G22160	AT3G22160	4.1224	10.2714	4.37975	11.2023	6.39353	8.71297	6.95611	9.0094	0.00320988	0.00308962	0.0208283	0.042497	0.716701	0.213674
AT3G22370	3	AT3G22370	AOX1A	11.6752	116.353	13.9248	179.491	15.7825	39.3888	18.2955	52.5743	0.00297837	0.00304239	0.0118954	0.135384	0.79733	0.0493691
AT3G22910	3	AT3G22910	AT3G22910	0.189921	7.08907	0.180743	8.48239	0.267171	3.93451	0.508999	4.21013	0.00195509	0.00189852	0.0117003	0.0298789	0.856307	0.0982606
AT3G22930	3	AT3G22930	CML11	3.29909	13.324	5.00468	16.8177	2.89785	14.8976	3.77833	15.7219	0.000261167	0.00025738	0.0013757	0.0051967	0.98406	0.00884889
AT3G23120	3	AT3G23120	RLP38	0.129735	1.93891	0.135262	2.14326	0.173759	3.17996	0.0825863	3.93167	0.00411384	0.00391772	0.0295845	0.0463448	0.505695	0.410344
AT3G23240	3	AT3G23240	ERF1	0.238195	3.48446	0.179859	4.25528	0.413433	1.47302	0.14892	0.887691	0.00138916	0.00135434	0.0080248	0.0227248	0.904247	0.0622599
AT3G23730	3	AT3G23730	XTH16	18.1246	48.939	20.1727	73.2705	12.411	29.0306	13.3803	30.9668	0.00494358	0.00513934	0.0174916	0.395938	0.514009	0.0624787
AT3G23810	3	AT3G23810	SAHH2	211.66	535.319	240.916	609.699	179.865	316.06	169.648	386.303	0.00142572	0.00138962	0.00825543	0.0232148	0.901335	0.0643794
AT3G23820	3	AT3G23820	GAE6	74.1086	207.365	76.0085	254.296	89.4389	111.014	87.3877	183.494	2.13823e-05	2.12153e-05	0.000106541	0.000485951	0.998746	0.000619288
AT3G24600	3	AT3G24600	AT3G24600	0.0576387	0.164973	0.0204997	0.264002	0.0131807	0	0	0.158004	0.0029549	0.00301796	0.0118144	0.133747	0.799362	0.0491032
AT3G24900	3	AT3G24900	RLP39	0.090005	0.262491	0.069155	0.368759	0.077475	0.921275	0.0484493	1.27378	0.00266739	0.00271932	0.0108065	0.114711	0.823383	0.0457133
AT3G25795	3	AT3G25795	AT3G25795	1.06255	6.68647	1.50754	9.11664	0.265389	2.84495	0.351048	4.25509	0.000401748	0.000402516	0.00185305	0.0112377	0.976632	0.00947258
AT3G26040	3	AT3G26040	AT3G26040	0.745965	1.84636	1.12007	2.38753	0.864337	1.07757	1.08185	1.51678	0.000222734	0.000222592	0.00104794	0.00588965	0.987087	0.00552984
AT3G26290	3	AT3G26290	CYP71B26	7.85548	19.8312	7.57619	23.5805	16.4477	30.5953	17.7137	37.4739	0.000190587	0.000188043	0.000994189	0.00387822	0.98847	0.00627874
AT3G26830	3	AT3G26830	PAD3	4.05773	20.2662	4.21585	22.2872	3.58294	11.7606	1.99122	14.9415	0.00385814	0.00369092	0.0265387	0.0464872	0.59877	0.320655
AT3G26910	3	AT3G26910	AT3G26910	7.54092	15.588	10.7675	20.3874	9.94191	8.86147	17.8851	11.2496	0.00331425	0.00339292	0.0130324	0.160415	0.766853	0.052992
AT3G28200	3	AT3G28200	AT3G28200	18.0173	42.3084	27.6009	50.5197	19.7818	32.6003	26.769	44.0331	4.22819e-05	4.18813e-05	0.000213567	0.000929039	0.997502	0.00127167
AT3G28210	3	AT3G28210	PMZ	1.08377	6.17342	1.54821	8.69123	1.55872	3.5406	1.76486	4.90815	0.00363761	0.00373215	0.0140842	0.187874	0.734536	0.0561362
AT3G28540	3	AT3G28540	AT3G28540	0.515365	1.6814	0.525789	1.86254	0.649932	3.72186	0.622593	5.14525	0.00160227	0.00155972	0.00938217	0.0255255	0.886934	0.074996
AT3G29250	3	AT3G29250	SDR4	25.5413	67.0706	19.8476	92.7053	21.5146	44.2878	17.7615	45.2297	0.00163759	0.00165826	0.00696902	0.0589704	0.899201	0.0315637
AT3G29590	3	AT3G29590	AT5MAT	13.0222	52.1862	20.7967	64.6064	3.64646	24.8984	5.5035	50.9163	0.000181668	0.000179273	0.000946378	0.00370838	0.989023	0.00596168
AT3G29798	3	AT3G29798	AT3G29798	0.850855	2.07649	1.76228	2.67842	0.715581	1.77505	0.97055	2.68268	0.00287167	0.00293139	0.0115256	0.128046	0.806479	0.0481469
AT3G29810	3	AT3G29810	COBL2	1.76498	6.92264	1.87323	8.78103	1.66456	5.85269	1.87207	7.54135	2.53621e-05	2.51502e-05	0.000126933	0.000570049	0.998509	0.000743592
AT3G41762	3	AT3G41762	AT3G41762	0.67763	6.46842	0.43902	10.7283	1.33455	5.27396	0.85447	4.1529	0.00349439	0.00335553	0.0231862	0.0445882	0.672683	0.252692
AT3G43850	3	AT3G43850	AT3G43850	0.351659	1.19286	0.0761147	1.185	0.254704	0.0950973	0.31541	0.152736	0.000106853	0.000105613	0.000549334	0.00224995	0.993611	0.00337707
AT3G44310	3	AT3G44310	NIT1	479.383	2917.1	581.678	3570.84	352.685	2669.67	360.453	3298.81	0.00159068	0.00154856	0.00930751	0.0253765	0.887898	0.0742789
AT3G44400	3	AT3G44400	AT3G44400	1.08758	2.67928	1.22637	3.1331	1.2825	1.54961	1.51034	2.07355	2.03594e-05	2.02066e-05	0.000101194	0.000465587	0.998807	0.000585664
AT3G44735	3	AT3G44735	PSK3	7.93283	20.6211	6.85337	25.1259	5.91121	13.5066	5.2708	15.3251	0.000413237	0.000414085	0.00190396	0.0115958	0.975957	0.00971595
AT3G45970	3	AT3G45970	EXLA1	10.2161	65.0923	32.9815	70.9672	17.7604	45.6415	25.3632	55.3565	0.00406958	0.00388008	0.0289315	0.0466339	0.529739	0.386746
AT3G46110	3	AT3G46110	AT3G46110	1.97765	5.42357	2.00885	5.55814	2.46003	5.50735	1.8038	4.52825	0.00413609	0.00393562	0.0299924	0.0460333	0.488438	0.427464
AT3G46450	3	AT3G46450	AT3G46450	12.1373	31.9781	11.3863	37.887	11.6111	13.7525	12.5305	20.987	0.000264294	0.000260449	0.00139273	0.00525414	0.983863	0.00896518
AT3G46658	3	AT3G46658	AT3G46658	1.76931	14.2863	2.13975	8.4083	2.02465	5.68785	3.15476	5.6249	0.00180953	0.00175893	0.010733	0.0281246	0.869262	0.0883123
AT3G46680	3	AT3G46680	AT3G46680	0.219413	1.30951	0.287747	1.48544	0.053993	0.363118	0.144414	0.600381	0.00345011	0.00331429	0.0228079	0.0442896	0.680088	0.24605
AT3G47090	3	AT3G47090	AT3G47090	0.201912	1.1261	0.301646	1.58922	0.184734	0.884525	0.385225	1.4708	0.00134744	0.00136163	0.00582312	0.0460822	0.91842	0.0269657
AT3G47780	3	AT3G47780	ABCA7	4.38313	13.1147	4.67821	16.7028	3.63171	4.74101	4.14655	5.09062	0.000249816	0.000249766	0.00117132	0.00666948	0.985513	0.00614658
AT3G48000	3	AT3G48000	ALDH2B4	89.8042	216.401	97.3854	249.756	97.9503	197.038	121.519	243.891	0.000824329	0.000807308	0.00457867	0.0146063	0.946488	0.0326958
AT3G48580	3	AT3G48580	XTH11	0.454849	2.4745	0.482743	2.77144	0.288552	1.78355	0.480157	2.18691	0.00127159	0.00124081	0.00728942	0.0211217	0.913455	0.055621
AT3G48840	3	AT3G48840	AT3G48840	0.052805	0.194579	0.042169	0.424788	0.0656013	0	0.023168	0.059022	0.000509505	0.000511121	0.0023273	0.0146625	0.970273	0.0117162
AT3G48850	3	AT3G48850	PHT3%3B2	0.39406	7.94492	0.354768	10.5905	0.436703	4.12993	0.659951	6.6408	5.47335e-05	5.41852e-05	0.000277704	0.00118955	0.996757	0.0016669
AT3G49200	3	AT3G49200	AT3G49200	0	0.0818427	0	0.058098	0.0243073	0	0	0	0.000931984	0.000938724	0.00412778	0.0294546	0.944725	0.0198217
AT3G50280	3	AT3G50280	AT3G50280	0.671442	1.95709	0.820518	2.03946	1.19059	1.85821	1.28768	1.85688	0.00347851	0.00334075	0.02305	0.0444824	0.675366	0.250282
AT3G50760	3	AT3G50760	GATL2	2.67312	8.85199	2.67019	9.96394	3.6061	7.93098	3.66758	9.01708	0.00257722	0.00249208	0.0160264	0.0367225	0.794711	0.14747
AT3G50930	3	AT3G50930	BCS1	3.29115	84.6456	3.18177	125.208	4.71008	13.1937	3.87278	24.0285	0.00128528	0.00129821	0.00557369	0.0434605	0.922441	0.025941
AT3G50940	3	AT3G50940	AT3G50940	0.0928773	0.832683	0.0891893	1.15857	0.171253	0.401328	0.0716753	0.496077	0.00188653	0.00191356	0.00792895	0.0709272	0.882062	0.0352819
AT3G51000	3	AT3G51000	AT3G51000	11.124	38.3312	11.8375	42.4425	14.438	57.4396	12.4998	63.2069	0.00325812	0.00313486	0.0212171	0.0428782	0.709765	0.219747
AT3G51430	3	AT3G51430	YLS2	6.93859	38.168	6.91457	44.8017	7.48381	40.2349	7.96918	51.1237	0.00339792	0.00326562	0.022368	0.0439238	0.688521	0.238524
AT3G51890	3	AT3G51890	AT3G51890	3.84092	10.6299	4.73113	11.1575	5.02093	10.5614	5.38396	10.4739	0.00413642	0.00393588	0.0299993	0.0460269	0.488127	0.427775
AT3G51920	3	AT3G51920	CAM9	21.2687	73.5571	30.7107	84.8938	22.4843	76.2435	27.9244	82.0265	0.00217917	0.0021129	0.0132212	0.0324665	0.835381	0.114639
AT3G52180	3	AT3G52180	SEX4	50.308	214.409	46.7112	261.835	56.193	178.596	42.343	279.288	0.0018021	0.0017518	0.010684	0.0280336	0.86991	0.0878182
AT3G52310	3	AT3G52310	ABCG27	0.204019	1.42577	0.338132	1.88787	0.147312	0.40766	0.229748	0.324029	0.000164472	0.000164194	0.000780257	0.00425081	0.990467	0.0041733
AT3G53160	3	AT3G53160	UGT73C7	1.47952	3.8997	1.59392	5.3616	1.03067	2.00486	1.26407	3.26717	0.00302534	0.00309131	0.012057	0.138703	0.793227	0.0498965
AT3G54150	3	AT3G54150	AT3G54150	0.928468	5.08535	1.51633	8.29936	1.33711	4.34722	1.36884	4.99633	0.0049443	0.00514017	0.0174921	0.396252	0.513699	0.062472
AT3G54500	3	AT3G54500	AT3G54500	1.83899	5.11963	2.09987	5.79489	5.29151	5.66607	4.27207	6.32282	0.00231571	0.00224322	0.0141678	0.0339761	0.821979	0.125318
AT3G55820	3	AT3G55820	AT3G55820	0.593938	1.27386	0.728409	1.62009	0.734041	1.26402	0.671743	1.2037	0.00321031	0.00328427	0.0126851	0.152332	0.776581	0.0519082
AT3G56200	3	AT3G56200	AT3G56200	13.6699	45.2138	13.9703	48.7893	19.4945	23.824	16.5233	31.0444	0.00383508	0.0036699	0.0263078	0.0464073	0.604483	0.315297
AT3G56710	3	AT3G56710	SIB1	2.28939	5.26202	1.08344	5.03865	2.06662	4.50538	1.32205	4.31123	0.00342671	0.00351068	0.0134032	0.169544	0.75599	0.0541255
AT3G56790	3	AT3G56790	AT3G56790	0.205635	1.26985	0.429749	1.76364	0.289406	0.444177	0.295713	0.55404	0.00212913	0.0021631	0.00884454	0.0834456	0.8647	0.0387176
AT3G57380	3	AT3G57380	AT3G57380	0.841515	2.07794	1.20646	2.36411	0.512452	2.103	1.03824	2.10917	0.00115744	0.00113042	0.00658447	0.0195237	0.922178	0.0494259
AT3G57460	3	AT3G57460	AT3G57460	0.18702	3.74986	0.021482	4.63282	0.132443	2.77677	0.168702	2.45496	0.00155766	0.00151678	0.00909543	0.0249502	0.890627	0.0722526
AT3G58350	3	AT3G58350	RTM3	0.413803	1.33491	0.731622	1.42243	0.603573	1.53517	0.524203	2.28801	0.0036227	0.00347459	0.0243118	0.045385	0.649705	0.273501
AT3G59700	3	AT3G59700	HLECRK	1.19668	4.48468	1.2073	5.79793	1.48838	3.52345	1.52755	4.11249	0.00024773	0.000247673	0.00116184	0.00660903	0.985634	0.00609937
AT3G60120	3	AT3G60120	BGLU27	0.0821707	0.641272	0.0162647	0.803695	0.00738867	0.121352	0.0198427	0.0639043	0.000215651	0.00021268	0.00112904	0.00435145	0.986912	0.00717923
AT3G60140	3	AT3G60140	DIN2	0.502096	43.5826	0.630143	61.9615	0.407831	60.819	0.647689	115.057	0.000459221	0.000460415	0.00210687	0.013046	0.973248	0.0106799
AT3G60970	3	AT3G60970	ABCC15	0.0128237	0.095637	0	0.0981057	0.0111553	0.078381	0.00774433	0.0200077	0.000670464	0.000657558	0.00367874	0.0121918	0.957177	0.0256246
AT3G61028	3	AT3G61028	AT3G61028	0.00894167	0.320377	0.014759	0.362955	0.125223	0.310332	0.0233977	0.327255	0.0017052	0.00165871	0.0100491	0.0268313	0.878267	0.0814891
AT3G61450	3	AT3G61450	SYP73	0.154293	0.185949	0.0603307	0.349634	0.224399	0.359327	0.230729	0.248009	0.00491773	0.00510947	0.0174683	0.385444	0.524381	0.0626793
AT3G61580	3	AT3G61580	SLD1	52.9856	142.145	46.7592	163.927	88.1175	104.778	74.2174	140.873	0.00115637	0.00112938	0.00657792	0.0195085	0.922259	0.0493691
AT3G62090	3	AT3G62090	PIL2	1.64656	5.0401	1.90414	3.98371	1.6196	4.84497	1.68323	4.96222	0.000182077	0.000181831	0.000861485	0.00474021	0.989447	0.00458778
AT3G62260	3	AT3G62260	AT3G62260	3.47685	12.89	5.01123	13.6745	4.25822	3.89405	4.21166	5.92108	0.00402545	0.00384143	0.028368	0.0467388	0.548116	0.36891
AT3G62570	3	AT3G62570	AT3G62570	1.7575	4.57251	1.65589	6.65805	2.16575	1.40273	2.38214	2.16393	0.00476555	0.00493878	0.017219	0.340956	0.569087	0.0630334
AT3G62850	3	AT3G62850	AT3G62850	0	0.0739923	0.0228597	0.109293	0	0	0.0141863	0.00879067	0.000411912	0.000412751	0.00189809	0.0115544	0.976035	0.00968794
AT3G62990	3	AT3G62990	AT3G62990	0.158589	1.29999	0.169788	1.65722	0.129038	1.16269	0.198559	0.918969	2.04411e-05	2.02868e-05	0.000101631	0.000467087	0.998802	0.000588518
AT3G63060	3	AT3G63060	EDL3	0.390549	2.39028	0.286068	2.66226	0.503514	0.773017	0.351771	1.52785	0.00350132	0.00336197	0.0232458	0.0446339	0.671504	0.253753
AT4G00360	3	AT4G00360	CYP86A2	46.9452	71.9876	59.403	92.552	57.4202	71.7018	65.772	98.9868	0.00268381	0.00273634	0.0108648	0.11575	0.822051	0.0459134
AT4G01360	3	AT4G01360	BPS3	0.301098	2.3398	0.397973	2.82052	0.906334	1.6236	0.485541	2.30597	0.00123742	0.00120779	0.00707749	0.0206477	0.916088	0.0537413
AT4G01610	3	AT4G01610	AT4G01610	34.5814	103.801	36.5706	114.886	40.8337	168.54	37.4014	205.343	0.00306477	0.00295323	0.0196812	0.0412943	0.736541	0.196465
AT4G01985	3	AT4G01985	AT4G01985	0.063827	3.15711	0.031328	3.26358	0.118025	3.1144	0.058326	6.18004	0.00405253	0.00386524	0.0287067	0.0466893	0.537287	0.379399
AT4G02170	3	AT4G02170	AT4G02170	0.114475	3.13547	0.737304	4.04891	0.121839	1.63296	0.160469	2.28671	8.57432e-05	8.47963e-05	0.000438752	0.00182569	0.994891	0.00267437
AT4G02280	3	AT4G02280	SUS3	3.02751	11.9313	2.82523	13.3107	2.81347	11.8642	3.45086	17.5787	0.00328633	0.00316128	0.0214463	0.0430964	0.705621	0.223388
AT4G02330	3	AT4G02330	ATPMEPCRB	6.00557	31.8179	16.5478	44.9627	6.35895	47.4782	15.692	54.4485	0.00155268	0.00157134	0.00663672	0.0550852	0.904906	0.0302485
AT4G03290	3	AT4G03290	AT4G03290	0.036064	0.247717	0.0132507	0.380519	0.0171813	0.142381	0.009209	0.20048	0.00475969	0.00493231	0.0172071	0.339575	0.570495	0.0630308
AT4G03380	3	AT4G03380	AT4G03380	0.0117167	0.183684	0	0.307155	0.0521807	0.164615	0.0896903	0.572551	2.47728e-05	2.45674e-05	0.000123921	0.000557502	0.998544	0.000725307
AT4G03400	3	AT4G03400	DFL2	9.28181	37.3532	14.9742	48.0983	21.4402	35.8511	21.2282	49.6544	0.00205807	0.00208993	0.00857836	0.0796859	0.869858	0.0377299
AT4G03820	3	AT4G03820	AT4G03820	3.99899	11.7267	3.81111	12.951	5.36409	9.53606	6.14024	11.3253	0.00315983	0.00304263	0.020429	0.0420915	0.723709	0.207568
AT4G04490	3	AT4G04490	CRK36	0.450671	30.0487	0.437619	44.7481	0.568812	4.39232	0.537205	10.2094	0.00139873	0.00141399	0.00602787	0.0482819	0.915077	0.0278003
AT4G04500	3	AT4G04500	CRK37	0	0.825667	0	1.14654	0	1.74215	0	1.93714	0.000814264	0.000797523	0.00451928	0.0144514	0.947197	0.0322207
AT4G04540	3	AT4G04540	CRK39	0.279836	0.612985	0.478062	0.602	0.194069	0.577025	0.541439	0.574726	0.000755188	0.000759461	0.00338473	0.0230052	0.955547	0.0165484
AT4G04760	3	AT4G04760	AT4G04760	0.963641	2.70137	1.51173	2.90893	0.397548	2.07304	0.504239	2.52381	0.00320214	0.00308236	0.0207663	0.042435	0.717797	0.212717
AT4G05020	3	AT4G05020	NDB2	7.65908	28.0091	8.16191	31.1105	6.08954	20.8943	6.18405	22.2152	0.00311606	0.00300149	0.020083	0.0417287	0.729692	0.202378
AT4G05100	3	AT4G05100	MYB74	2.10613	8.30954	1.39176	11.7623	1.51685	2.29087	1.34537	4.21669	0.00233319	0.00237353	0.0095996	0.0946951	0.849529	0.0414697
AT4G06410	3	AT4G06410	AT4G06410	3.22416	64.0189	2.40374	98.6125	2.41975	5.65237	3.02635	13.9496	0.00300141	0.00306638	0.0119748	0.137005	0.795323	0.0496286
AT4G07625	3	AT4G07625	AT4G07625	0.157015	0.814288	0.48042	1.05866	0.237663	0.29753	0.031198	0.182563	0.00349937	0.00358689	0.01364	0.175671	0.748768	0.0548356
AT4G07815	3	AT4G07815	AT4G07815	3.79625	11.9911	5.55011	15.0658	1.86189	10.374	1.49277	13.9812	3.45288e-05	3.42163e-05	0.000173802	0.000765175	0.997964	0.00102852
AT4G08950	3	AT4G08950	EXO	38.4475	150.1	103.822	223.232	50.5749	107.221	100.611	163.783	0.00382626	0.00393098	0.0146757	0.205847	0.713923	0.0577971
AT4G09020	3	AT4G09020	ISA3	28.9555	129.825	28.4993	147.28	35.6251	82.0357	33.9627	133.316	0.00273997	0.00264646	0.0172165	0.038332	0.776502	0.162563
AT4G09600	3	AT4G09600	GASA3	0.05467	1.88558	0	2.24668	0.101349	1.809	0.0478157	2.92962	0.00126845	0.00123777	0.00726988	0.0210782	0.913699	0.0554471
AT4G09750	3	AT4G09750	AT4G09750	8.7027	26.4429	10.7628	30.6164	8.11616	35.7069	6.2452	34.1007	0.00147074	0.00143304	0.00854073	0.0238127	0.897716	0.0670264
AT4G09820	3	AT4G09820	TT8	4.13604	16.2642	6.42052	21.9765	1.15919	8.3495	2.02007	12.9387	0.000769646	0.000774104	0.00344603	0.0235187	0.95467	0.016822
AT4G10960	3	AT4G10960	UGE5	2.34594	13.005	1.89222	14.8139	2.27763	11.2076	2.38526	17.1296	0.00209698	0.00203434	0.0126587	0.0315333	0.843203	0.108474
AT4G11350	3	AT4G11350	AT4G11350	0.77029	2.75801	0.724912	3.0223	0.547114	2.31886	0.630523	2.78641	0.00415216	0.00394696	0.0304122	0.0455472	0.467738	0.448204
AT4G11470	3	AT4G11470	CRK31	0.0697627	0.55447	0.180212	0.756422	0.245758	0.190026	0.524884	0.271036	2.08484e-05	2.07043e-05	0.000103125	0.00048263	0.998781	0.000591843
AT4G11890	3	AT4G11890	ARCK1	1.01091	8.14984	1.04106	11.6197	2.22378	11.0381	2.10241	10.7398	0.000593806	0.000596227	0.00269366	0.0174428	0.965258	0.0134155
AT4G12090	3	AT4G12090	AT4G12090	1.42012	5.88931	2.04971	7.30151	1.67503	8.77791	1.24113	8.79435	0.000339241	0.00033395	0.00180373	0.00660902	0.979103	0.0118106
AT4G12120	3	AT4G12120	SEC1B	2.50113	5.29547	2.41108	7.16763	2.6317	3.50759	3.2273	4.256	0.00424937	0.00438018	0.015928	0.25369	0.6608	0.0609526
AT4G12470	3	AT4G12470	AZI1	163.121	435.713	229.324	550.646	119.539	482.101	131.125	563.589	0.000313945	0.000314181	0.00146112	0.00855883	0.981776	0.00757639
AT4G12580	3	AT4G12580	AT4G12580	1.52487	4.67403	1.25085	5.36264	1.24946	3.82831	0.554136	4.58759	0.00141276	0.00137712	0.00817361	0.0230416	0.90237	0.0636253
AT4G12720	3	AT4G12720	NUDT7	16.6375	51.3846	20.4828	61.2723	20.1247	44.4509	24.6142	43.1581	3.38334e-05	3.36445e-05	0.000165564	0.000805105	0.998029	0.000932764
AT4G12735	3	AT4G12735	AT4G12735	0.736614	51.1016	0.462546	62.903	0.388193	7.0687	0.634051	11.7088	0.00145434	0.00141722	0.00843661	0.0235955	0.899039	0.0660572
AT4G13000	3	AT4G13000	AT4G13000	0.619411	2.25869	0.687593	2.54609	0.597519	1.90457	0.521405	2.60303	0.00239238	0.00231628	0.0147063	0.0348013	0.814214	0.131569
AT4G13190	3	AT4G13190	AT4G13190	0.234393	0.563789	0.438789	0.647296	0.467019	0.52935	0.38232	0.632493	0.00109349	0.00110286	0.0047949	0.0356706	0.934654	0.0226841
AT4G13800	3	AT4G13800	AT4G13800	0.674733	6.02983	0.996892	7.48577	0.762041	3.14364	0.885407	5.59914	0.00348733	0.00334896	0.0231256	0.0445413	0.67388	0.251616
AT4G14080	3	AT4G14080	MEE48	0	0.144135	0	0.253486	0	0.042038	0	0.112288	0.00501648	0.00522952	0.0174282	0.446152	0.465211	0.0609623
AT4G14090	3	AT4G14090	AT4G14090	24.2286	123.353	41.82	175.769	7.06195	57.4947	11.7795	132.825	0.0015882	0.00160769	0.00677604	0.0566989	0.902527	0.0308017
AT4G14365	3	AT4G14365	XBAT34	3.13882	22.6998	5.09102	38.3628	4.90686	25.1936	6.90626	30.1069	0.00499079	0.00519569	0.0174949	0.421319	0.489176	0.0618234
AT4G14368	3	AT4G14368	AT4G14368	0.0729187	4.62826	0.0272383	5.25807	0.0135017	0.324415	0.0133187	0.68345	0.000742395	0.000727607	0.0040973	0.0133329	0.95222	0.0288793
AT4G14370	3	AT4G14370	AT4G14370	0.401362	6.65375	1.05303	8.64319	0.795742	1.76006	1.38406	2.03999	0.00035075	0.000351191	0.00162605	0.00966917	0.979624	0.00837933
AT4G14746	3	AT4G14746	AT4G14746	6.98965	14.412	7.98645	18.7797	6.75664	21.5871	6.2769	20.1989	0.00457978	0.00473561	0.0168016	0.303244	0.608005	0.0626341
AT4G15200	3	AT4G15200	FH3	0.018123	0.0597833	0	0.052658	0.00692867	0.056286	0.0157087	0.0683287	0.00408504	0.00389341	0.0291458	0.0465619	0.522233	0.39408
AT4G15236	3	AT4G15236	ABCG43	0.198452	1.29196	0.351924	2.02017	0.24036	0.548689	0.330622	1.06745	0.00448005	0.00462772	0.0165514	0.28658	0.625534	0.0622266
AT4G15250	3	AT4G15250	BBX9	0	0.168688	0	0	0	0	0	0	0.00408629	0.00389448	0.0291637	0.046555	0.521591	0.39471
AT4G15490	3	AT4G15490	UGT84A3	16.8915	64.2491	17.643	68.497	32.3409	52.3455	40.4116	62.0469	0.00414137	0.00393963	0.0301086	0.045919	0.483071	0.43282
AT4G15530	3	AT4G15530	PPDK	9.28103	29.0131	12.6238	31.5191	9.21824	29.8912	14.2649	40.0793	0.00364379	0.00349409	0.0245017	0.045505	0.645673	0.277182
AT4G15610	3	AT4G15610	AT4G15610	12.4861	52.3223	14.8919	71.3842	14.8259	52.9675	14.8261	62.4383	0.00124412	0.00125624	0.00540772	0.0417507	0.925087	0.0252543
AT4G15755	3	AT4G15755	AT4G15755	0	0.266931	0	0.257283	0	0.02403	0	0.0273257	0.00182676	0.00177547	0.0108467	0.0283354	0.867752	0.0894635
AT4G15760	3	AT4G15760	MO1	31.3019	167.306	34.7964	225.839	41.2982	77.0525	40.7075	82.0764	0.000407717	0.000408526	0.00187951	0.0114235	0.976282	0.00959915
AT4G15975	3	AT4G15975	AT4G15975	0.930101	2.19348	1.43497	2.80903	1.2404	1.90049	1.80916	1.61917	0.000869521	0.00087534	0.00386684	0.0271337	0.948572	0.0186828
AT4G16563	3	AT4G16563	AT4G16563	9.11705	45.7946	18.0539	62.7809	9.55935	24.5053	18.1297	56.219	0.000813532	0.00081857	0.00363149	0.0250926	0.951998	0.0176459
AT4G16670	3	AT4G16670	AT4G16670	4.64313	21.1024	3.58422	22.0815	4.91728	9.1788	3.70326	7.21067	0.00188249	0.00182893	0.0112158	0.0290112	0.862827	0.0932342
AT4G16680	3	AT4G16680	AT4G16680	0.929652	14.1197	1.23458	23.564	1.08102	1.73279	1.41894	2.7734	0.0045622	0.00471654	0.0167586	0.300167	0.611225	0.0625701
AT4G17100	3	AT4G17100	AT4G17100	24.1827	39.6246	23.8439	40.5261	42.9682	35.6382	36.4606	40.6835	0.000166543	0.000164395	0.000865524	0.00341858	0.989957	0.00542819
AT4G17260	3	AT4G17260	AT4G17260	9.85587	23.1412	10.8406	32.7102	11.5416	16.972	11.1207	18.4707	0.00449428	0.00464307	0.0165879	0.288847	0.623137	0.0622909
AT4G17660	3	AT4G17660	AT4G17660	0.174746	1.59546	0.0628663	2.15832	0.0698797	1.85115	0.0909517	2.21585	9.07848e-05	9.04772e-05	0.000436517	0.0022625	0.994732	0.00238732
AT4G18170	3	AT4G18170	WRKY28	1.23994	5.03252	0.878702	6.28032	1.19625	4.08514	1.77598	4.36812	8.46214e-05	8.36895e-05	0.000432896	0.00180295	0.994958	0.00263739
AT4G18253	3	AT4G18253	AT4G18253	1.86528	4.99072	2.93265	6.9034	3.04352	16.9844	4.22111	16.4504	0.00306289	0.00313044	0.0121855	0.141396	0.789912	0.0503133
AT4G18280	3	AT4G18280	AT4G18280	3.80641	21.5354	7.23831	23.9221	7.62124	56.3537	8.6247	61.0537	0.0036876	0.00353454	0.0249011	0.045743	0.637026	0.285107
AT4G18700	3	AT4G18700	CIPK12	30.7744	102.464	32.4291	113.582	31.8344	67.0002	36.6046	98.0237	0.00314085	0.00302479	0.0202786	0.041935	0.726321	0.2053
AT4G19460	3	AT4G19460	AT4G19460	0.829762	2.51365	0.822474	2.7155	0.920603	1.54176	0.750469	1.74172	0.00390876	0.00373688	0.0270596	0.0466326	0.585406	0.333256
AT4G19810	3	AT4G19810	ChiC	12.1407	23.7065	13.4346	27.9277	14.0822	40.0594	13.3878	53.7176	0.000892731	0.000898885	0.003964	0.0279907	0.947146	0.0191082
AT4G19850	3	AT4G19850	PP2-A2	0.209956	0.375284	0.354392	0.58807	0.227007	0.634604	0.19036	0.713206	0.00109242	0.00106746	0.0061869	0.0185944	0.927054	0.0460045
AT4G20830	3	AT4G20830	AT4G20830	30.0542	114.547	44.9777	144.213	41.9569	65.0667	49.9696	81.7217	0.000321805	0.00031686	0.00170762	0.00629742	0.980217	0.0111388
AT4G20970	3	AT4G20970	AT4G20970	0.28426	0.909238	0.573565	1.31466	0.359601	1.14204	0.336661	0.652668	0.00422398	0.00435307	0.0158564	0.250434	0.664343	0.0607897
AT4G21420	3	AT4G21420	AT4G21420	0.128984	0.376237	0.292007	0.400366	0.223152	0.3058	0.184254	0.341009	0.00331473	0.00318787	0.0216786	0.0433125	0.70138	0.227127
AT4G21440	3	AT4G21440	MYB102	0.279408	1.92106	0.278243	2.55469	0.0915647	0.478581	0.103816	0.987389	0.000407568	0.000408376	0.00187885	0.0114189	0.97629	0.009596
AT4G21480	3	AT4G21480	STP12	1.0486	2.41883	0.992168	2.96444	1.29114	2.5252	1.12562	2.70095	0.000107921	0.000106666	0.000554949	0.00227126	0.993546	0.00341297
AT4G21490	3	AT4G21490	NDB3	0.008807	0.443977	0	0.675473	0.0189233	0.162351	0.0122077	0.316965	0.00390651	0.00401581	0.0149218	0.214028	0.704668	0.0584605
AT4G21620	3	AT4G21620	AT4G21620	43.8567	113.871	57.2742	158.437	43.4114	135.981	46.8398	183.622	0.00349571	0.00358305	0.0136281	0.175358	0.749135	0.0548003
AT4G21745	3	AT4G21745	AT4G21745	0.0356543	0.326	0.128456	0.32154	0.0497207	0.329886	0.183804	0.249523	4.45619e-05	4.43388e-05	0.000217054	0.00107328	0.997408	0.0012132
AT4G22590	3	AT4G22590	TPPG	7.53551	51.1326	9.06201	67.8822	6.50904	13.5292	5.34361	14.7638	8.72737e-05	8.69693e-05	0.000419966	0.00217042	0.994936	0.00229983
AT4G22870	3	AT4G22870	AT4G22870	0.711771	2.51128	1.24167	3.01844	0.368749	1.29036	0.287252	2.07197	0.00405326	0.00386587	0.0287161	0.0466874	0.536978	0.379699
AT4G22880	3	AT4G22880	LDOX	43.8593	271.728	79.9637	362.564	9.44865	118.653	15.9751	218.554	0.000150245	0.000149948	0.000714379	0.00385915	0.991291	0.00383518
AT4G23140	3	AT4G23140	CRK6	0.18361	2.39963	0.14277	3.70675	0.624097	6.80442	0.376554	10.2565	0.00263395	0.00268465	0.0106874	0.112612	0.826079	0.0453033
AT4G23160	3	AT4G23160	CRK8	0.0624487	0.350505	0.144448	0.478626	0.180135	0.639544	0.294792	1.24787	0.00298028	0.00304439	0.011902	0.135519	0.797164	0.0493908
AT4G23190	3	AT4G23190	CRK11	4.88847	16.7264	7.76406	26.1308	7.80526	11.6234	15.0859	12.6145	0.00471878	0.00488727	0.0171217	0.330358	0.579924	0.0629904
AT4G23230	3	AT4G23230	CRK15	0.147387	0.946401	0.171981	1.35394	0.384062	1.42251	0.480961	2.13472	0.00411193	0.0042337	0.0155343	0.236742	0.679352	0.0600265
AT4G23250	3	AT4G23250	EMB1290	8.27271	23.4206	12.8938	28.1684	7.6018	17.0823	11.3934	23.6459	0.00011673	0.000115347	0.000601311	0.00244633	0.99301	0.00371015
AT4G24000	3	AT4G24000	CSLG2	0.0229987	3.04511	0.00545533	3.86128	0.0666013	3.47656	0.0678957	5.05326	0.00225029	0.00218081	0.0137123	0.0332592	0.828466	0.120131
AT4G24170	3	AT4G24170	AT4G24170	0.0593897	0.438425	0.027866	0.601109	0.0665587	0.0228423	0.0312867	0.0845593	0.000431986	0.00043297	0.00198685	0.0121838	0.974853	0.0101109
AT4G24380	3	AT4G24380	AT4G24380	11.9651	72.9631	12.8264	70.9768	15.4868	24.1046	12.0143	28.5379	0.00118933	0.00116127	0.00678049	0.0199743	0.919763	0.051132
AT4G24430	3	AT4G24430	AT4G24430	0.052111	0.229037	0.0678127	0.448732	0.0811517	0.201362	0.0414923	0.233183	0.00301807	0.00308374	0.012032	0.138186	0.793865	0.0498153
AT4G25470	3	AT4G25470	CBF2	0.621338	3.79951	0.896804	5.32121	4.29169	0.983132	1.20997	1.71568	0.000768101	0.000772539	0.00343948	0.0234637	0.954763	0.0167928
AT4G25810	3	AT4G25810	XTR6	5.74678	104.46	13.2159	171.601	4.44199	31.8553	8.75803	56.2344	0.00410664	0.00422807	0.0155188	0.23612	0.680038	0.0599887
AT4G25850	3	AT4G25850	ORP4B	0.55194	2.72645	0.645689	4.24658	0.379645	2.76112	0.311384	5.02808	0.00403295	0.00414978	0.0153019	0.227677	0.68939	0.0594482
AT4G26890	3	AT4G26890	MAPKKK16	0.663303	4.13256	0.448674	5.25046	0.79075	2.76575	0.479383	2.76839	6.92453e-05	6.85156e-05	0.000352849	0.00148933	0.995886	0.00213447
AT4G27530	3	AT4G27530	AT4G27530	0.298832	0.944778	0.179175	1.13499	0.415754	1.28316	0.219229	0.931413	0.0038419	0.00367613	0.0263757	0.0464317	0.602814	0.31686
AT4G27580	3	AT4G27580	AT4G27580	0.252785	3.87467	0.168006	5.01496	0.13384	0.515985	0.049843	1.76788	0.000196944	0.000194294	0.00102833	0.00399881	0.988076	0.00650583
AT4G27830	3	AT4G27830	BGLU10	14.5168	57.6808	16.7493	76.605	14.4978	44.0558	19.5875	50.9565	0.00243329	0.00235523	0.0149957	0.0352348	0.809997	0.134984
AT4G27940	3	AT4G27940	MTM1	5.54088	17.3446	6.18939	22.3999	3.60955	4.69699	4.1482	6.64342	0.000477658	0.000479002	0.00218786	0.013635	0.972159	0.0110619
AT4G28460	3	AT4G28460	AT4G28460	0.16096	4.11719	0.192327	6.2447	0.10339	1.27651	0.187188	1.45698	0.00212085	0.00215456	0.00881358	0.0830031	0.865305	0.0386032
AT4G28490	3	AT4G28490	HAE	3.0008	7.41936	3.60867	8.35281	3.65821	4.84379	6.38179	8.95161	0.00175511	0.00170668	0.0103753	0.0274539	0.873986	0.0847226
AT4G30280	3	AT4G30280	XTH18	13.9937	89.0902	20.1144	143.955	13.648	30.3889	14.5711	38.1889	0.00459257	0.00474949	0.0168326	0.305525	0.605622	0.0626783
AT4G30290	3	AT4G30290	XTH19	11.0129	43.5059	14.808	53.7345	10.7095	56.5687	18.2444	83.5749	0.000163926	0.000161819	0.000851559	0.00336818	0.990118	0.0053364
AT4G30430	3	AT4G30430	TET9	0.145029	1.61537	0.122144	2.39664	0.294264	1.23786	0.343724	1.62385	0.00414567	0.00394274	0.0302142	0.0458028	0.477975	0.43792
AT4G30830	3	AT4G30830	AT4G30830	0.288042	1.14163	0.407731	1.50372	0.227995	0.696592	0.305531	1.24437	0.000141807	0.000141501	0.000675203	0.00362853	0.99178	0.00363324
AT4G31000	3	AT4G31000	AT4G31000	7.73025	26.6631	12.2618	34.0894	6.1467	11.5023	9.15579	15.8492	0.000192865	0.000192642	0.000911111	0.00504265	0.988821	0.00483975
AT4G31330	3	AT4G31330	AT4G31330	2.04934	6.67371	2.29384	7.20307	2.15012	9.30173	1.80604	9.34702	0.00396525	0.00378779	0.0276695	0.0467337	0.568787	0.349057
AT4G31351	3	AT4G31351	AT4G31351	0.181713	1.01143	0.109697	1.54936	0.045876	0.518822	0.412095	0.909797	0.00154762	0.00156617	0.00661687	0.054857	0.905243	0.0301695
AT4G31354	3	AT4G31354	AT4G31354	0.340746	2.37235	0.188048	3.33943	0.344903	1.03832	0.404275	1.91816	0.00181104	0.00183606	0.00764006	0.0672096	0.887328	0.0341755
AT4G31355	3	AT4G31355	AT4G31355	0.312784	1.96192	0.361867	2.49707	0.625683	0.617798	0.426844	1.56611	0.000107593	0.000106343	0.000553224	0.00226471	0.993566	0.00340194
AT4G31398	3	AT4G31398	AT4G31398	0.803124	2.02587	1.18804	2.53389	1.1047	1.96449	0.832063	2.08531	2.38038e-05	2.36512e-05	0.000117268	0.000556758	0.99861	0.000668315
AT4G31405	3	AT4G31405	AT4G31405	0.626909	1.51384	0.269735	1.39246	0.523755	0.692412	0.759908	1.15999	2.38972e-05	2.37442e-05	0.000117717	0.000559073	0.998605	0.000670771
AT4G31870	3	AT4G31870	GPX7	1.44926	8.45015	2.05294	9.37706	1.28232	5.71029	1.73262	5.90184	0.00406143	0.003873	0.0288227	0.0466631	0.533432	0.383148
AT4G31950	3	AT4G31950	CYP82C3	0.0212053	2.14154	0	2.79897	0.0120957	0.202591	0	0.450193	0.000122352	0.000120887	0.000630961	0.00255754	0.992667	0.00390091
AT4G32650	3	AT4G32650	KAT3	6.86164	18.5127	7.70561	22.2215	5.89409	19.081	6.44715	23.2383	2.01808e-05	2.00321e-05	0.000100196	0.000462787	0.998818	0.000578774
AT4G32800	3	AT4G32800	AT4G32800	1.98836	8.75277	4.77092	13.0366	3.51404	4.80638	3.38305	6.53908	0.00360497	0.00369782	0.0139801	0.184924	0.737958	0.0558352
AT4G33030	3	AT4G33030	SQD1	127.797	386.524	101.077	514.138	82.7471	193.339	79.5726	308.058	0.00128372	0.00129662	0.0055674	0.0433952	0.922542	0.025915
AT4G33050	3	AT4G33050	EDA39	8.76677	29.4969	16.5683	30.7749	17.6766	17.4863	21.4378	18.3153	0.00135159	0.00136586	0.00583973	0.046259	0.91815	0.0270336
AT4G33550	3	AT4G33550	AT4G33550	6.27969	56.349	4.43905	66.4311	8.00345	50.5756	3.99533	70.3046	0.00351522	0.0033749	0.0233658	0.0447248	0.669115	0.255905
AT4G33905	3	AT4G33905	AT4G33905	0.747864	2.69439	0.386968	3.12117	0.407163	1.34428	0.309819	1.53534	0.00239823	0.00232185	0.0147476	0.0348635	0.813615	0.132054
AT4G34131	3	AT4G34131	UGT73B3	12.8592	29.489	14.212	31.6941	12.1031	16.7274	15.8117	22.0564	0.00249188	0.00241098	0.015413	0.0358476	0.80386	0.139977
AT4G34230	3	AT4G34230	CAD5	18.3303	47.2915	18.5715	51.6043	18.8033	56.6186	16.6754	57.2576	0.00339593	0.00326376	0.0223514	0.0439096	0.688836	0.238243
AT4G34400	3	AT4G34400	AT4G34400	0.375437	0.837784	0.497612	1.07174	0.506502	0.783319	0.438774	0.939655	0.00201276	0.00204332	0.00840779	0.0773297	0.873114	0.0370922
AT4G34440	3	AT4G34440	PERK5	0	0.0486313	0	0.117334	0	0.016213	0	0.046344	0.00212194	0.00215569	0.00881767	0.0830614	0.865225	0.0386183
AT4G34950	3	AT4G34950	AT4G34950	38.2128	198.129	27.8828	229.615	49.77	94.0177	41.6801	132.987	0.00226904	0.0021987	0.0138425	0.0334659	0.82662	0.121604
AT4G35180	3	AT4G35180	LHT7	0.415167	1.16154	0.311582	1.41007	0.614582	0.858914	0.362598	1.32495	0.000308792	0.000304102	0.00163609	0.00606348	0.981046	0.0106413
AT4G35320	3	AT4G35320	AT4G35320	13.1738	29.1491	17.1367	35.7573	11.4355	15.5455	14.4168	24.7686	0.000268819	0.000268845	0.00125753	0.00722321	0.984407	0.00657461
AT4G35985	3	AT4G35985	AT4G35985	2.00165	4.56246	2.03993	5.15655	2.11723	4.0313	2.39667	4.9104	0.00124056	0.00121082	0.00709689	0.0206914	0.915848	0.0539127
AT4G36430	3	AT4G36430	AT4G36430	7.67757	37.9184	9.71304	50.7612	8.04218	44.4139	7.35304	46.1515	0.000369919	0.000370476	0.00171158	0.0102547	0.978501	0.00879279
AT4G37140	3	AT4G37140	MEE69	0.539027	2.01917	0.468521	2.20771	0.306342	1.92657	0.183655	2.27881	0.00388096	0.00371167	0.026771	0.0465583	0.592896	0.326182
AT4G37370	3	AT4G37370	CYP81D8	2.44602	104.444	2.7755	173.146	4.55683	25.985	5.60283	38.8374	0.00400823	0.00412356	0.0152283	0.22493	0.692449	0.0592609
AT4G37390	3	AT4G37390	BRU6	3.52308	13.2301	2.99831	19.9771	4.06089	2.85315	2.90269	3.82488	0.00440196	0.00454365	0.0163465	0.274689	0.638178	0.061841
AT4G37530	3	AT4G37530	AT4G37530	5.25859	13.9938	6.35841	14.8187	5.45844	15.5816	5.29367	14.3482	0.00409709	0.00390367	0.0293216	0.0464871	0.515811	0.40038
AT4G37770	3	AT4G37770	ACS8	0.202575	5.83754	0.114649	9.77744	0.16665	0.796851	0.0617393	0.724172	0.00452226	0.00467331	0.016659	0.293407	0.618327	0.0624118
AT4G37900	3	AT4G37900	AT4G37900	1.30761	41.6031	1.35927	56.6254	1.07066	3.35624	1.12198	9.02442	0.00128753	0.0013005	0.00558273	0.0435544	0.922297	0.0259782
AT4G37970	3	AT4G37970	CAD6	1.0871	2.7821	1.01601	3.92792	1.59288	3.64762	1.12017	4.50261	0.00425105	0.00438198	0.0159327	0.253908	0.660563	0.0609632
AT4G37990	3	AT4G37990	ELI3-2	0.17595	7.93299	0.309036	13.8215	0.407414	4.5514	0.578316	7.94892	0.00479636	0.0049729	0.0172791	0.348508	0.56141	0.0630329
AT4G38400	3	AT4G38400	EXLA2	6.36075	28.8971	8.38242	37.0393	5.58932	17.9125	6.60941	21.9011	2.3857e-05	2.37042e-05	0.000117524	0.000558076	0.998607	0.000669713
AT4G38560	3	AT4G38560	AT4G38560	0.938538	4.12414	1.20215	5.57631	0.928463	4.95005	1.51352	6.46224	0.000511672	0.000513308	0.00233677	0.0147328	0.970145	0.0117605
AT4G39030	3	AT4G39030	EDS5	4.71569	13.1213	4.07032	14.2633	4.16167	10.512	4.0892	13.3621	0.00399436	0.00381383	0.0279995	0.0467524	0.559268	0.358172
AT4G39210	3	AT4G39210	APL3	16.556	221.348	18.3678	283.36	10.525	140.157	9.94189	265.726	2.18521e-05	2.16794e-05	0.000108962	0.000495712	0.998718	0.000634175
AT4G39670	3	AT4G39670	AT4G39670	1.92472	10.3335	1.60424	16.8858	2.81277	6.92424	1.80582	8.25758	0.00489258	0.00508076	0.0174379	0.376449	0.533323	0.062817
AT4G39730	3	AT4G39730	PLAT1	157.242	399.227	185.734	438.223	143.595	460.266	149.853	624.185	0.00308197	0.00296942	0.0198155	0.0414411	0.734263	0.198429
AT4G39810	3	AT4G39810	AT4G39810	0.221716	0.693602	0.527345	0.970596	0.35344	0.984812	0.273624	0.913759	4.73714e-05	4.69114e-05	0.000239742	0.00103591	0.997198	0.00143253
AT4G39830	3	AT4G39830	AT4G39830	1.02922	3.98101	1.17798	5.73939	1.52675	4.62066	1.45148	4.72973	0.003586	0.00367787	0.0139193	0.18323	0.739929	0.0556585
AT4G39890	3	AT4G39890	RABH1c	1.96979	4.70231	2.71764	5.35877	2.99745	5.15149	2.91604	5.022	0.00179796	0.00174783	0.0106568	0.0279827	0.870271	0.0875435
AT4G40020	3	AT4G40020	AT4G40020	0.144745	0.913371	0.217838	1.14898	0.213766	0.440155	0.182671	0.635514	0.000765496	0.000750088	0.00423253	0.0136947	0.950614	0.0299436
AT5G00825	3	AT5G00825	AT5G00825	0.228538	1.10161	0.131182	1.51069	0.489571	0.994405	0.154409	0.719721	0.00218247	0.00221805	0.00904322	0.0863199	0.860787	0.0394489
AT5G01220	3	AT5G01220	SQD2	52.3461	233.947	48.3545	269.716	41.6913	127.633	47.9839	216.733	0.002027	0.00196739	0.0121841	0.0307242	0.849727	0.103371
AT5G01300	3	AT5G01300	AT5G01300	0.194294	1.11357	0.154693	1.42764	0.134898	1.46139	0.278653	1.82918	0.000677319	0.000664237	0.00371846	0.0123015	0.956708	0.0259309
AT5G01380	3	AT5G01380	AT5G01380	0.228126	3.93315	0.368268	4.50042	0.148403	1.35379	0.254617	1.34946	0.00305894	0.00294774	0.0196358	0.0412443	0.737309	0.195804
AT5G01490	3	AT5G01490	CAX4	0.181061	1.99529	0.351611	2.21186	0.338967	0.67201	0.416128	0.927202	0.00341219	0.00327894	0.0224877	0.0440253	0.686244	0.240552
AT5G01760	3	AT5G01760	AT5G01760	0.394897	1.04658	0.544661	0.862821	0.381197	0.852843	0.45082	0.740858	0.000847587	0.000829915	0.00471619	0.0149629	0.944843	0.0338004
AT5G02780	3	AT5G02780	GSTL1	2.64156	6.80719	2.38663	7.83553	1.67683	4.71154	1.33674	6.40356	0.00133588	0.00130292	0.00769041	0.0220036	0.908449	0.0592186
AT5G03350	3	AT5G03350	AT5G03350	7.33209	27.8638	4.64901	33.1749	11.5637	50.1157	5.96427	86.636	0.000757156	0.000741973	0.00418366	0.0135644	0.951194	0.0295583
AT5G03360	3	AT5G03360	AT5G03360	0.010147	0.110446	0	0.124538	0.015463	0.0370397	0.00796667	0.0425837	2.04497e-05	2.03056e-05	0.000101263	0.000472092	0.998804	0.000582259
AT5G04890	3	AT5G04890	RTM2	1.29715	2.84446	1.97558	4.11308	1.41067	3.58301	1.94061	4.15122	0.0049493	0.00514602	0.0174953	0.398491	0.511495	0.0624235
AT5G05300	3	AT5G05300	AT5G05300	0.228814	0.972882	0.201924	1.21459	0.675129	1.41963	0.502839	0.982257	0.000675679	0.00066264	0.00370896	0.0122753	0.95682	0.0258576
AT5G05365	3	AT5G05365	AT5G05365	2.30584	10.2794	5.72859	12.3017	1.84871	11.3603	1.90926	9.16961	0.00202009	0.00196078	0.0121375	0.0306436	0.850364	0.102874
AT5G06320	3	AT5G06320	NHL3	73.9463	164.252	127.071	211.797	141.028	124.572	150.584	143.716	5.75169e-05	5.72603e-05	0.000278931	0.00140129	0.996657	0.00154754
AT5G06530	3	AT5G06530	ABCG22	3.79173	18.5557	3.85832	24.8579	2.414	5.59499	2.76246	12.2512	0.00246054	0.00250513	0.0100639	0.102077	0.839768	0.0431252
AT5G06730	3	AT5G06730	AT5G06730	1.1762	4.40084	1.73432	4.65588	1.31323	5.54675	1.43253	7.18608	0.00415507	0.0039483	0.0305437	0.0453436	0.46032	0.455689
AT5G06760	3	AT5G06760	LEA4-5	0.869412	11.2418	0.798339	13.2168	1.09722	9.26806	0.904652	13.0929	0.00253827	0.00245508	0.0157456	0.0363258	0.798919	0.144017
AT5G06980	3	AT5G06980	AT5G06980	0.270133	3.73759	0.159726	4.99035	0.735171	1.68643	0.487565	2.41154	0.00347109	0.00355722	0.0135481	0.173263	0.751599	0.0545613
AT5G07990	3	AT5G07990	TT7	26.2816	116.204	44.9658	162.092	7.76731	36.0844	10.8479	72.8199	0.00148864	0.00150585	0.00638447	0.052218	0.909163	0.0292403
AT5G08030	3	AT5G08030	GDPD6	0.0819437	4.07414	0.0530017	4.7055	0.201746	3.70485	0.114596	5.56542	0.00337622	0.00324536	0.0221868	0.0437677	0.69194	0.235484
AT5G09430	3	AT5G09430	AT5G09430	0.0581657	0.490414	0.116564	0.563504	0.332709	0.360353	0.267986	0.331054	0.00325808	0.00313482	0.0212168	0.0428778	0.709771	0.219741
AT5G09570	3	AT5G09570	AT5G09570	0.744802	20.9617	0.914571	23.0489	0.824406	18.8761	0.887754	27.0865	0.00408117	0.00389009	0.0290911	0.0465822	0.524179	0.392176
AT5G09585	3	AT5G09585	U2.5	2.59857	11.5157	2.66613	13.7041	2.67722	12.5775	1.55843	12.4912	0.00186859	0.0018156	0.0111236	0.0288435	0.864062	0.0922871
AT5G09610	3	AT5G09610	PUM21	0.00536233	0.407249	0.000187667	0.525782	0.0213307	0.0872453	0.0269717	0.218096	0.000232487	0.000232376	0.00109244	0.00616922	0.986521	0.00575289
AT5G10760	3	AT5G10760	AT5G10760	1.3242	17.0839	0.831294	20.1327	2.88421	54.0624	1.7743	76.5775	0.00227306	0.00220253	0.0138704	0.03351	0.826223	0.121921
AT5G11110	3	AT5G11110	SPS2F	3.04473	8.99127	3.72304	10.6904	3.52289	6.77013	3.96542	9.52111	0.00044355	0.000436062	0.0023844	0.00843216	0.972355	0.0159486
AT5G11140	3	AT5G11140	AT5G11140	0.140107	0.899945	0.0797177	1.2596	0.345372	0.997034	0.373529	0.441292	0.000462753	0.000463976	0.0021224	0.0131585	0.973039	0.0107532
AT5G11210	3	AT5G11210	GLR2.5	0.306528	1.29695	0.229751	1.39884	0.295202	0.578509	0.275844	0.711735	0.00384423	0.00367824	0.026399	0.0464399	0.602242	0.317397
AT5G11360	3	AT5G11360	AT5G11360	0.0372423	0.895861	0.16437	1.49523	0.0638363	0.64417	0.0919617	0.841184	0.00214056	0.00217487	0.00888719	0.0840578	0.863865	0.038875
AT5G11410	3	AT5G11410	AT5G11410	0.695587	3.57258	0.917691	4.55195	0.940073	5.43197	0.966278	5.33638	0.000335315	0.000335667	0.001557	0.00920128	0.980527	0.00804408
AT5G12000	3	AT5G12000	AT5G12000	0	0.04306	0	0.0825927	0	0	0	0	0.000334924	0.000329719	0.0017799	0.00653206	0.97938	0.0116437
AT5G12020	3	AT5G12020	HSP17.6II	0.140378	5.51225	0.474691	8.70564	0.197141	1.39563	0.952161	3.50009	0.00271895	0.00277279	0.0109894	0.117992	0.819188	0.046339
AT5G12030	3	AT5G12030	HSP17.6A	0.206619	7.17795	0.215821	10.2712	0.133717	3.0367	0.616314	4.53347	0.000457503	0.000458684	0.00209931	0.0129913	0.973349	0.0106441
AT5G12890	3	AT5G12890	AT5G12890	5.70044	16.6727	6.55683	17.5122	7.58223	14.3411	9.49307	21.43	0.00415575	0.00394843	0.0305882	0.0452669	0.457665	0.458375
AT5G13170	3	AT5G13170	SAG29	0.754685	3.30181	1.44065	5.24001	0.62543	3.02102	0.929686	7.91488	0.00494611	0.00514229	0.0174933	0.397056	0.512907	0.0624548
AT5G13200	3	AT5G13200	AT5G13200	2.90893	11.8074	5.10227	12.9237	4.8661	9.16578	6.84934	14.4925	0.00387182	0.00370337	0.0266775	0.0465308	0.595275	0.323941
AT5G13210	3	AT5G13210	AT5G13210	0.753565	15.0492	1.1874	23.054	0.801241	2.79834	1.15569	5.17753	0.00212503	0.00215887	0.0088292	0.0832263	0.865	0.0386609
AT5G13930	3	AT5G13930	TT4	485.26	1043.7	654.949	1353.46	254.481	556.077	273.221	972.683	0.00212131	0.00215504	0.00881533	0.083028	0.865271	0.0386096
AT5G14450	3	AT5G14450	AT5G14450	8.65647	20.2711	11.4012	24.4869	8.38486	18.5014	7.99317	23.5625	0.000370681	0.000371243	0.00171498	0.0102781	0.978456	0.00880917
AT5G14700	3	AT5G14700	AT5G14700	5.15405	17.3946	5.81895	22.1073	4.31534	5.80294	4.28317	7.01291	0.000167844	0.000167571	0.000795837	0.00434413	0.990272	0.004253
AT5G14920	3	AT5G14920	AT5G14920	72.9023	223.319	70.6434	270.708	126.09	344.1	122.827	410.735	0.000495846	0.000487183	0.00267905	0.00932204	0.968918	0.018098
AT5G15380	3	AT5G15380	DRM1	0	0.235765	0	0.394932	0	0.0709573	0	0.0113603	0.00363781	0.00348856	0.0244477	0.0454714	0.646824	0.27613
AT5G15450	3	AT5G15450	CLPB3	25.4005	74.5449	26.2369	79.3974	18.1545	40.737	18.1891	58.9832	0.00405247	0.00386519	0.028706	0.0466894	0.537312	0.379375
AT5G15660	3	AT5G15660	AT5G15660	0.02993	0.246505	0	0.276248	0.0141097	0	0.009931	0.0765703	0.00308854	0.0029756	0.0198669	0.0414968	0.733389	0.199183
AT5G15960	3	AT5G15960	KIN1	19.6002	154.471	21.469	181.922	27.6617	151.861	15.6297	162.871	0.00243913	0.00236079	0.0150372	0.0352963	0.80939	0.135477
AT5G16010	3	AT5G16010	AT5G16010	37.9301	94.5507	38.7469	105.51	39.9536	75.368	35.0163	76.0771	0.0022433	0.00217413	0.0136638	0.0331819	0.829152	0.119585
AT5G16960	3	AT5G16960	AT5G16960	0.22226	4.8945	0.270845	8.63979	0.675486	1.9214	0.798993	3.33024	0.00497585	0.00517748	0.0175022	0.411948	0.498304	0.0620926
AT5G17000	3	AT5G17000	AT5G17000	12.006	35.3489	17.3579	49.6937	12.3392	29.7632	18.3435	36.4873	0.0036065	0.00369943	0.013985	0.185061	0.737798	0.0558494
AT5G17050	3	AT5G17050	UGT78D2	45.7457	111.495	66.3503	163.167	22.171	51.1526	28.984	96.1237	0.00490684	0.00509701	0.0174559	0.381426	0.528369	0.0627448
AT5G17220	3	AT5G17220	GSTF12	37.9209	154.9	57.2705	195.213	9.92147	132.045	15.5446	197.966	8.81274e-05	8.71481e-05	0.000451205	0.00187393	0.994747	0.00275308
AT5G18290	3	AT5G18290	SIP1%3B2	6.01419	15.6271	8.65951	22.7139	4.86875	14.8452	6.40349	20.8051	0.00370019	0.00379802	0.0142823	0.193655	0.727862	0.0567023
AT5G19880	3	AT5G19880	AT5G19880	0.241982	0.93186	0.391867	1.14334	0.078953	1.68442	0.230316	2.44552	0.00114901	0.00112226	0.00653276	0.019404	0.922814	0.048978
AT5G20230	3	AT5G20230	BCB	11.1856	80.9888	21.6386	112.89	25.6573	97.2453	37.2274	83.158	0.000692913	0.000696425	0.00311958	0.0208218	0.959312	0.015357
AT5G20670	3	AT5G20670	AT5G20670	1.00717	4.65888	1.51447	7.6248	1.17252	6.17837	1.14261	11.0103	0.00497865	0.00518086	0.0175017	0.413575	0.496716	0.0620481
AT5G22690	3	AT5G22690	AT5G22690	2.47108	5.92704	5.07767	8.18734	2.83208	2.00116	5.59749	2.83148	0.00447947	0.00462709	0.0165499	0.286487	0.625633	0.0622239
AT5G23850	3	AT5G23850	AT5G23850	3.02387	11.702	4.21555	14.5816	3.23301	9.33738	3.84295	13.3696	4.54286e-05	4.49915e-05	0.000229744	0.00099518	0.997314	0.00137101
AT5G24030	3	AT5G24030	SLAH3	9.35637	89.7911	20.3674	115.938	9.86937	47.5485	16.6881	89.1911	0.000164528	0.000162412	0.000854771	0.00337978	0.990081	0.0053575
AT5G24080	3	AT5G24080	AT5G24080	0.073141	1.00651	0.111459	1.80555	0.092812	0.42822	0.0729057	0.979846	0.00492776	0.00512101	0.0174785	0.389338	0.520525	0.0626098
AT5G24110	3	AT5G24110	WRKY30	0.483616	16.9414	0.453743	26.0143	0.570171	4.18615	0.471334	3.90459	0.00222679	0.00226375	0.00920762	0.0887437	0.857508	0.0400502
AT5G24190	3	AT5G24190	AT5G24190	0.0258647	0.320959	0.0623513	0.354466	0.0393177	0.174793	0.0881087	0.309401	0.00198616	0.00192829	0.0119089	0.0302459	0.853478	0.100452
AT5G24640	3	AT5G24640	AT5G24640	0.900815	99.2895	0.91144	157.538	0.323513	14.0694	0.56252	28.2838	0.00255782	0.00260579	0.0104149	0.107916	0.832148	0.0443579
AT5G24660	3	AT5G24660	LSU2	24.6508	59.2736	22.1579	68.5953	26.0322	84.6891	16.9582	76.3031	0.00090517	0.000885854	0.00505832	0.0158367	0.940738	0.0365757
AT5G25130	3	AT5G25130	CYP71B12	1.74595	5.67325	2.7771	7.10899	3.28757	6.96414	2.62236	7.54291	3.6725e-05	3.65263e-05	0.000179464	0.000877074	0.997862	0.00100867
AT5G25250	3	AT5G25250	FLOT1	1.70402	9.84954	2.18491	14.7955	3.3194	6.29018	4.70718	7.92743	0.00302278	0.00308865	0.0120482	0.138521	0.793452	0.0498679
AT5G25440	3	AT5G25440	AT5G25440	2.43728	8.62749	4.27272	11.1987	3.11068	10.7602	4.15775	10.1127	0.000623051	0.000625778	0.00281987	0.0184276	0.963509	0.0139944
AT5G25610	3	AT5G25610	RD22	92.8037	279.553	96.8512	308.412	120.665	266.051	134.383	362.351	0.00327403	0.00314976	0.0213462	0.0430017	0.707436	0.221792
AT5G25920	3	AT5G25920	AT5G25920	0.0722657	0.320511	0.094278	0.379336	0.0268397	0.049841	0.005487	0.136486	0.00202886	0.00196917	0.0121967	0.0307459	0.849555	0.103505
AT5G25930	3	AT5G25930	AT5G25930	3.38737	12.9737	5.34244	17.1683	4.84352	6.86018	6.72858	8.95172	0.00108713	0.00109638	0.00476881	0.0354198	0.935054	0.0225735
AT5G26220	3	AT5G26220	AT5G26220	11.0702	72.9751	9.8877	88.1786	15.2651	95.135	9.63495	85.3722	0.00121885	0.00118983	0.00696261	0.0203885	0.917512	0.0527285
AT5G26340	3	AT5G26340	MSS1	7.89625	36.38	11.0628	56.2108	15.7332	26.8723	20.9722	39.7293	0.00430019	0.00443452	0.0160698	0.260397	0.653532	0.0612663
AT5G26690	3	AT5G26690	AT5G26690	0.0597507	2.05067	0.05283	2.72753	0.537163	4.48302	0.11418	6.03403	4.48776e-05	4.44469e-05	0.00022691	0.000983614	0.997347	0.00135359
AT5G26865	3	AT5G26865	AT5G26865	0.97675	1.69463	0.57815	1.80542	0.671005	1.15114	0.44512	0.802238	0.00343137	0.00329683	0.0226493	0.0441599	0.683151	0.243312
AT5G26920	3	AT5G26920	CBP60G	3.90901	19.9015	3.73916	27.8172	8.28925	5.80235	10.1031	8.8536	0.00136741	0.001382	0.00590293	0.0469345	0.917121	0.0272917
AT5G27140	3	AT5G27140	AT5G27140	0	0.252474	0	0.378753	0	0	0	0.0331323	0.000380677	0.000374537	0.00203323	0.00734138	0.97644	0.0134302
AT5G27350	3	AT5G27350	SFP1	21.9052	77.225	32.0166	103.18	27.334	65.8457	36.9095	91.0027	0.00089018	0.000896298	0.00395333	0.0278962	0.947302	0.0190616
AT5G27760	3	AT5G27760	AT5G27760	35.47	97.4419	34.3196	106.134	28.1553	90.0463	30.1582	76.4831	0.00385814	0.00369092	0.0265387	0.0464872	0.598768	0.320657
AT5G28646	3	AT5G28646	WVD2	0.299109	1.11506	0.232341	1.31813	0.197787	0.478461	0.127971	0.35238	0.00128217	0.00129504	0.00556118	0.0433307	0.922642	0.0258893
AT5G28830	3	AT5G28830	AT5G28830	3.29594	10.357	4.25068	11.8971	4.48675	8.76077	5.49909	11.0611	0.00163248	0.00158879	0.00957717	0.0259119	0.884412	0.0768781
AT5G37485	3	AT5G37485	AT5G37485	0.398631	3.47985	0.247434	5.64159	0.285676	0.490885	0.229389	1.02761	0.00395283	0.00406484	0.0150621	0.218914	0.699175	0.0588308
AT5G37500	3	AT5G37500	GORK	1.70063	3.10932	1.83264	4.33151	2.14364	1.78485	2.12998	2.58284	0.00315797	0.00322961	0.0125087	0.14838	0.781374	0.0513495
AT5G37760	3	AT5G37760	AT5G37760	0	0.17551	0	0.178687	0	0	0	0	0.000970773	0.000949532	0.00545095	0.0168171	0.936003	0.0398083
AT5G38240	3	AT5G38240	AT5G38240	0.230544	0.985054	0.202658	1.5621	0.279591	0.868885	0.461385	1.39849	0.00490647	0.00509658	0.0174555	0.381291	0.528503	0.0627469
AT5G38530	3	AT5G38530	TSBtype2	38.623	140.638	43.0171	150.316	31.5416	107.86	38.8459	120.405	0.00410961	0.00391421	0.0295158	0.0463859	0.508407	0.407668
AT5G38700	3	AT5G38700	AT5G38700	0.720491	1.40786	0.813152	1.83416	0.994921	2.2894	0.632016	2.02643	0.00345299	0.00353824	0.0134891	0.171738	0.753397	0.0543844
AT5G38900	3	AT5G38900	AT5G38900	2.33356	7.50656	1.64818	8.56528	2.56821	9.5392	1.8699	9.06736	0.00414145	0.00393968	0.0301103	0.0459173	0.482993	0.432898
AT5G39050	3	AT5G39050	PMAT1	22.1635	131.107	27.4367	157.302	22.9886	83.8738	44.9861	117.961	0.00126392	0.00123339	0.00724175	0.0210155	0.914049	0.0551968
AT5G39520	3	AT5G39520	AT5G39520	0.038319	1.02995	0	1.30654	0.290636	3.88438	0.334262	8.9031	0.00087339	0.000854988	0.00486921	0.015356	0.94301	0.0350369
AT5G39580	3	AT5G39580	AT5G39580	8.31563	33.4379	12.4913	49.4535	6.87258	28.8646	9.64664	27.4425	0.00314651	0.00321765	0.0124699	0.147525	0.782414	0.0512261
AT5G39660	3	AT5G39660	CDF2	1.24436	4.56416	0.946495	5.62859	1.99035	2.64366	1.71868	2.66355	3.28343e-05	3.25406e-05	0.000165128	0.000729194	0.998065	0.000975672
AT5G39720	3	AT5G39720	AIG2L	0.0399527	2.38682	0	3.2026	0.024992	2.99106	0.0434117	3.97959	2.12629e-05	2.10974e-05	0.000105924	0.00048349	0.998753	0.000615476
AT5G40000	3	AT5G40000	AT5G40000	0.076447	1.05119	0.069557	1.62041	0.129163	1.36852	0.114636	1.42689	0.00374513	0.00384538	0.0144235	0.197914	0.722972	0.0570996
AT5G40010	3	AT5G40010	AATP1	0.192346	1.02268	0.344371	1.20208	0.348347	1.63317	0.471443	2.61491	0.0011417	0.00111518	0.00648798	0.0193	0.923364	0.0485908
AT5G40210	3	AT5G40210	UMAMIT42	0.410977	2.09692	0.78635	2.37318	0.572414	2.41197	0.732267	2.14164	0.00330726	0.00318088	0.0216174	0.0432561	0.702502	0.226136
AT5G40670	3	AT5G40670	AT5G40670	18.101	43.5038	20.0536	51.487	25.3628	47.7001	22.7333	51.7545	0.000183392	0.000180968	0.000955612	0.00374127	0.988916	0.00602282
AT5G40680	3	AT5G40680	AT5G40680	0	0.165027	0.012996	0.197869	0.007039	0.0419047	0.007789	0.0688967	0.000712391	0.000716134	0.00320271	0.0214997	0.958137	0.0157319
AT5G40690	3	AT5G40690	AT5G40690	6.70923	34.1856	7.82486	56.4698	7.31795	13.7945	8.95537	20.4709	0.0049802	0.00518273	0.0175012	0.414494	0.495819	0.0620226
AT5G40780	3	AT5G40780	LHT1	5.8369	29.7027	9.2261	45.1919	6.15062	31.6443	6.80446	43.3426	0.003655	0.00375045	0.0141394	0.189464	0.732696	0.0562949
AT5G40790	3	AT5G40790	AT5G40790	0.0187183	0.836859	0.038417	0.858077	0.0592097	0.398585	0.00814333	0.581251	0.0041537	0.00394776	0.0304745	0.0454546	0.464293	0.451676
AT5G41200	3	AT5G41200	AGL75	0	0.205998	0	0.257633	0.0164	0	0	0.070329	0.00203432	0.00197439	0.0122335	0.0308094	0.84905	0.103898
AT5G41460	3	AT5G41460	AT5G41460	4.96886	15.0984	4.43055	16.3067	5.64188	12.5316	5.1377	13.6754	0.00390069	0.00372957	0.0269751	0.0466125	0.587622	0.331161
AT5G41540	3	AT5G41540	AT5G41540	0.0128287	0.0992133	0	0.190706	0.00563667	0	0	0.038788	0.0044909	0.00463943	0.0165793	0.288306	0.623709	0.0622758
AT5G41750	3	AT5G41750	AT5G41750	0.870903	8.98947	1.03061	15.9263	2.40326	2.74484	2.84039	4.71663	0.0049931	0.00519857	0.0174926	0.42296	0.487582	0.061773
AT5G42050	3	AT5G42050	AT5G42050	52.0511	197.507	66.9096	253.995	66.3737	112.712	81.7877	160.452	0.000102317	0.000102002	0.000490757	0.00256676	0.994065	0.00267297
AT5G42380	3	AT5G42380	CML37	0.465594	5.99151	0.409412	6.94099	1.07095	2.43841	1.15225	3.40177	0.00267952	0.00258917	0.0167713	0.0377435	0.783388	0.156828
AT5G42800	3	AT5G42800	DFR	46.5869	296.702	77.6791	385.942	10.7916	150.084	17.4448	266.687	2.05794e-05	2.0423e-05	0.000102364	0.000469728	0.998794	0.000593217
AT5G42810	3	AT5G42810	IPK1	8.62943	22.8664	9.25923	26.7522	6.49992	10.9449	6.77165	12.9729	8.24186e-05	8.15163e-05	0.000421403	0.00175826	0.995092	0.00256489
AT5G43450	3	AT5G43450	AT5G43450	8.05119	139.349	10.3691	209.692	10.877	36.9507	16.3716	54.0195	0.00254912	0.00259678	0.0103836	0.107386	0.832836	0.0442487
AT5G43455	3	AT5G43455	AT5G43455	0	2.06461	0	2.86819	0	0.099548	0	0.670225	0.00149045	0.00145203	0.00866603	0.0240725	0.896121	0.0681976
AT5G44575	3	AT5G44575	AT5G44575	3.74253	32.3688	7.39327	55.2145	2.96545	50.458	3.36768	58.9821	0.0049385	0.00513343	0.0174878	0.393748	0.516168	0.062524
AT5G44578	3	AT5G44578	AT5G44578	2.60941	5.84827	2.59064	7.99427	2.12697	11.2705	1.88964	13.1105	0.00426767	0.00439974	0.0159793	0.256075	0.658211	0.0610675
AT5G44990	3	AT5G44990	AT5G44990	0.17779	1.02714	0.0483063	1.58177	0.245708	0.157265	0.0360603	0.338226	0.00312699	0.00319728	0.0124037	0.146078	0.784179	0.0510149
AT5G45180	3	AT5G45180	AT5G45180	0	0.0244367	0	0.0801713	0	0	0	0	2.05508e-05	2.04068e-05	0.00010173	0.000474816	0.998798	0.000584618
AT5G46040	3	AT5G46040	AT5G46040	0.0603083	0.459429	0.042161	0.5669	0.0660293	0.204555	0.0310707	0.335288	0.00145899	0.0014217	0.0084661	0.0236572	0.898665	0.0663313
AT5G46050	3	AT5G46050	PTR3	1.80366	7.99402	2.18841	11.3386	2.09019	14.1258	2.53926	15.2683	0.00194713	0.00197583	0.00815949	0.0739714	0.877789	0.0361571
AT5G46180	3	AT5G46180	DELTA-OAT	9.8383	23.3466	11.3067	27.0726	10.6309	25.4289	12.4766	30.6983	0.000607997	0.000596663	0.0033184	0.0111821	0.961424	0.0228709
AT5G46350	3	AT5G46350	WRKY8	0.400726	5.17107	0.442581	8.80949	0.398432	3.25289	0.295791	3.64358	0.00485027	0.00503303	0.0173747	0.363161	0.54662	0.0629607
AT5G46500	3	AT5G46500	AT5G46500	0.764165	2.28273	2.46311	3.6942	0.800883	1.50161	1.65636	3.02051	0.00428568	0.004419	0.0160295	0.258456	0.655631	0.0611785
AT5G46590	3	AT5G46590	NAC096	1.05115	2.38076	1.4138	3.2177	0.555582	1.43419	0.732146	1.98856	0.00399277	0.00410716	0.0151821	0.223231	0.694345	0.0591423
AT5G47070	3	AT5G47070	AT5G47070	5.47307	13.3189	7.10428	15.2136	8.3971	10.4298	9.70055	11.1386	0.000668877	0.000656012	0.00366955	0.0121664	0.957285	0.0255538
AT5G47330	3	AT5G47330	AT5G47330	1.77164	20.3986	1.87961	26.5799	3.43273	28.9719	3.22329	30.5865	8.44969e-05	8.35668e-05	0.000432247	0.00180043	0.994966	0.00263329
AT5G47670	3	AT5G47670	NF-YB6	0.200536	0.702041	0.114172	0.974324	0.228994	0.466147	0.110196	0.456102	0.00155032	0.00156893	0.00662749	0.054979	0.905063	0.0302118
AT5G48050	3	AT5G48050	AT5G48050	0.168071	0.457618	0.114475	0.601093	0.40285	0.650585	0.118959	0.758178	0.00163852	0.00165921	0.00697263	0.0590134	0.899138	0.031578
AT5G48570	3	AT5G48570	AT5G48570	2.31325	6.72055	3.2508	9.08257	2.83711	4.33628	3.61075	4.98453	0.00213004	0.00216403	0.00884794	0.0834943	0.864634	0.0387301
AT5G48657	3	AT5G48657	AT5G48657	3.03846	9.97203	3.41175	11.5468	4.31448	8.99244	3.7891	8.17074	0.00202214	0.00196274	0.0121513	0.0306676	0.850175	0.103021
AT5G48850	3	AT5G48850	ATSDI1	16.4329	115.662	14.0633	140.913	20.1	67.7073	15.3672	95.704	0.00113372	0.00110746	0.00643911	0.0191863	0.923965	0.0481689
AT5G49305	3	AT5G49305	AT5G49305	0.0440233	0.0264117	0	0.07336	0.075317	0.0729097	0.086144	0.111638	0.000152341	0.000150419	0.00078986	0.00314426	0.990831	0.00493213
AT5G49480	3	AT5G49480	CP1	55.8674	138.553	65.844	154.244	36.9748	85.6559	48.5713	79.4753	0.00255635	0.00247225	0.0158757	0.0365104	0.796973	0.145612
AT5G49520	3	AT5G49520	WRKY48	2.58085	14.7309	4.61015	20.1553	2.52792	7.78001	4.55894	12.0163	0.000639086	0.000641986	0.00288887	0.0189719	0.962548	0.0143097
AT5G49690	3	AT5G49690	AT5G49690	0.264801	1.0142	0.220877	1.18677	0.244556	0.4628	0.248966	0.414585	0.00181743	0.00176651	0.0107851	0.0282214	0.86857	0.0888393
AT5G50200	3	AT5G50200	WR3	17.6115	49.6595	18.0873	53.3537	17.4403	54.1359	15.1665	48.7724	0.00390274	0.00373143	0.0269965	0.0466177	0.587063	0.331689
AT5G50360	3	AT5G50360	AT5G50360	0.075885	2.15822	0.113208	3.01188	0.182314	0.75706	0.0683897	1.25614	6.65996e-05	6.63244e-05	0.000322132	0.00163383	0.996132	0.00177934
AT5G51760	3	AT5G51760	AHG1	0.0335187	0.165204	0.0453677	0.179514	0.0603553	0.180494	0.0222437	0.157173	0.00178892	0.00181337	0.00755507	0.0661359	0.888859	0.033848
AT5G51890	3	AT5G51890	AT5G51890	6.28219	16.0363	7.18448	20.4278	8.33528	12.0195	7.20303	12.6935	0.000703898	0.000707539	0.00316649	0.0212036	0.95865	0.0155687
AT5G52300	3	AT5G52300	LTI65	0.389615	5.23965	0.574989	5.8177	0.720859	3.50419	1.10537	9.55174	0.00378062	0.00362009	0.0257756	0.0461901	0.617221	0.303413
AT5G52750	3	AT5G52750	AT5G52750	4.48873	19.8022	3.91273	23.6555	8.18405	15.3744	6.23896	13.025	0.000801449	0.000785061	0.00444376	0.0142535	0.948098	0.0316183
AT5G52760	3	AT5G52760	AT5G52760	0.753712	4.94714	0.953359	7.37999	1.26524	10.1392	1.05093	9.10417	0.00308552	0.00315403	0.0122627	0.143036	0.787899	0.0505624
AT5G52930	3	AT5G52930	AT5G52930	0.413388	1.4699	0.246813	1.92161	1.00108	0.319786	0.693981	0.548438	0.000322702	0.000322985	0.00150045	0.00882135	0.981264	0.00776855
AT5G52940	3	AT5G52940	AT5G52940	0.640233	3.25276	0.531276	5.37557	1.23305	0.267194	0.661414	0.666208	0.00493323	0.00512732	0.0174835	0.39155	0.518339	0.0625677
AT5G53750	3	AT5G53750	AT5G53750	3.42134	10.346	4.75867	10.9749	3.47923	4.71036	4.02335	6.86967	0.00411847	0.00392154	0.0296625	0.0462946	0.502559	0.413444
AT5G53820	3	AT5G53820	AT5G53820	1.7905	4.61938	2.29894	5.10192	1.56876	13.5265	1.3386	9.52208	0.00163066	0.00158704	0.00956537	0.0258886	0.884565	0.0767638
AT5G53970	3	AT5G53970	TAT7	7.53798	23.7409	9.65946	27.4608	4.96714	12.6016	7.65715	14.5935	0.00159481	0.00155254	0.00933412	0.0254296	0.887555	0.0745342
AT5G54060	3	AT5G54060	UF3GT	16.7052	116.883	27.3956	148.185	4.21552	53.5426	6.44844	99.4883	0.00031085	0.000306121	0.00164739	0.00610057	0.980915	0.0107198
AT5G54062	3	AT5G54062	AT5G54062	0.0367443	0.919487	0.0171393	1.0495	0.005914	0.225947	0	0.348681	0.0030256	0.00291634	0.0193768	0.0409561	0.741661	0.192064
AT5G54100	3	AT5G54100	AT5G54100	11.5341	40.0982	10.7696	59.9415	9.47452	14.4083	10.3598	21.6203	0.00417641	0.00430235	0.0157208	0.244493	0.670833	0.0604743
AT5G54165	3	AT5G54165	AT5G54165	0.603116	4.33436	0.752908	7.38552	0.854986	4.28453	0.929869	3.86908	0.0049378	0.00513261	0.0174873	0.393452	0.51646	0.06253
AT5G54560	3	AT5G54560	AT5G54560	0.0365227	2.58673	0.0206693	2.81495	0	0.122986	0.023904	0.670755	0.00415243	0.00394711	0.0304222	0.0455328	0.467193	0.448752
AT5G55150	3	AT5G55150	AT5G55150	0.65311	76.4869	0.706583	134.32	0.0618707	5.09559	0.128827	22.2044	0.00484602	0.00502826	0.0173677	0.361925	0.547863	0.0629703
AT5G55490	3	AT5G55490	GEX1	0.193757	0.502432	0.16649	0.748756	0.175718	0.179958	0.118632	0.292685	0.00323983	0.0033151	0.0127842	0.154594	0.773847	0.0522194
AT5G56350	3	AT5G56350	AT5G56350	28.8136	65.3716	29.9537	92.5698	27.17	47.6278	31.336	61.2265	0.00466365	0.0048269	0.0169996	0.318933	0.591692	0.0628846
AT5G56510	3	AT5G56510	PUM12	0	0.05656	0	0.0870753	0.008511	0.145023	0.00717367	0.127834	0.00433144	0.00446798	0.0161558	0.264657	0.648938	0.0614507
AT5G56720	3	AT5G56720	c-NAD-MDH3	0.546198	1.34129	0.631625	1.69207	0.5928	1.76556	0.666401	1.72391	2.85795e-05	2.84094e-05	0.000140272	0.00067487	0.998334	0.000794315
AT5G56960	3	AT5G56960	AT5G56960	0.00977667	0.675675	0.039699	0.640243	0.0524303	0.107467	0.0333357	0.0479667	0.00394979	0.0037739	0.027499	0.0467136	0.573552	0.344512
AT5G57050	3	AT5G57050	ABI2	2.71224	7.6354	2.00256	8.05585	3.17449	5.24814	3.08955	6.13544	0.00204087	0.00198066	0.0122779	0.0308856	0.848444	0.104371
AT5G57510	3	AT5G57510	AT5G57510	0.0973637	3.65048	0.0871353	5.21419	0.152457	0.573199	0.038596	0.928779	0.000526252	0.00052802	0.0024004	0.0152079	0.96928	0.0120575
AT5G57560	3	AT5G57560	TCH4	27.5753	146.193	73.0515	202.024	57.2816	57.2001	86.1983	75.5727	0.000834713	0.000840041	0.00372069	0.0258604	0.950704	0.01804
AT5G58610	3	AT5G58610	AT5G58610	0.359633	1.08147	0.614715	1.43895	0.36178	0.436222	0.348938	0.40234	0.00137687	0.00139166	0.00594069	0.04734	0.916505	0.0274456
AT5G58670	3	AT5G58670	PLC1	1.92724	4.79448	2.00413	5.7781	2.80691	4.64879	2.8324	5.86782	2.83327e-05	2.81635e-05	0.000139083	0.000668765	0.998348	0.000787798
AT5G58840	3	AT5G58840	AT5G58840	0.272228	2.31547	0.246564	2.60169	0.153517	0.860191	0.14217	2.01419	0.00263777	0.00254957	0.016466	0.0373305	0.788058	0.152958
AT5G59320	3	AT5G59320	LTP3	11.9505	415.799	10.5858	535.897	13.6857	376.394	17.8768	825.859	0.000395574	0.000389121	0.00211613	0.00760199	0.975477	0.0140203
AT5G59530	3	AT5G59530	AT5G59530	1.74149	4.79436	1.89082	5.43463	2.79999	4.19644	2.36983	4.45252	0.00220456	0.00213715	0.013396	0.0327511	0.832929	0.116583
AT5G59810	3	AT5G59810	SBT5.4	0	0.0676067	0	0.123506	0	0	0	0.00760267	0.000253063	0.000253026	0.00118607	0.00676374	0.985324	0.00622
AT5G59820	3	AT5G59820	RHL41	8.36945	61.8198	4.95691	93.3731	20.8602	13.7072	8.17974	20.8706	0.00270833	0.00276177	0.0109518	0.117312	0.820056	0.0462107
AT5G59845	3	AT5G59845	AT5G59845	0.0427823	0.418394	0.0470767	0.609241	0.151654	0.52575	0	0.259086	0.00165287	0.00160841	0.00970914	0.0261712	0.882699	0.0781594
AT5G60310	3	AT5G60310	AT5G60310	0.467244	1.55386	0.504617	1.87118	0.297751	0.302944	0.335802	0.721848	0.000639092	0.000626983	0.0034974	0.0116869	0.959316	0.0242332
AT5G61455	3	AT5G61455	U2.7	0.692059	1.4666	0.300363	2.10492	0.440516	2.29836	0.591862	1.87566	0.00499283	0.00519823	0.0174929	0.422762	0.487775	0.0617792
AT5G61560	3	AT5G61560	AT5G61560	1.25128	3.60146	1.24754	4.26575	2.20464	2.44135	2.06981	2.49887	0.00064459	0.000632342	0.00352913	0.0117757	0.958942	0.0244758
AT5G61850	3	AT5G61850	LFY	0.0640657	0.438231	0.0525503	0.602363	0.042025	0.203552	0.0727237	0.294766	0.00329743	0.00337532	0.0129764	0.159085	0.768447	0.0528189
AT5G61890	3	AT5G61890	AT5G61890	0.412202	6.19496	0.679385	7.10322	0.279915	2.56578	0.182485	2.26147	0.00310951	0.00299533	0.0200315	0.0416738	0.730577	0.201613
AT5G62160	3	AT5G62160	ZIP12	0.039704	0.398705	0.0966617	0.371752	0.0578667	0.547176	0.0156427	0.502738	0.00372357	0.00356769	0.0252347	0.045926	0.629621	0.291927
AT5G62480	3	AT5G62480	GSTU9	4.16111	44.6489	4.92993	86.1085	3.97104	10.2349	4.24094	19.4384	0.00375509	0.00385589	0.0144546	0.198871	0.721876	0.0571867
AT5G62490	3	AT5G62490	HVA22B	0.327584	4.97167	0.404692	5.9556	0.0687123	1.52834	0.0853947	1.59482	0.00203669	0.00197666	0.0122496	0.030837	0.848831	0.104069
AT5G62520	3	AT5G62520	SRO5	1.32675	6.40381	2.64926	9.01304	1.47022	5.6257	1.96535	7.88291	0.0032257	0.00330034	0.0127368	0.153508	0.775159	0.0520707
AT5G62530	3	AT5G62530	ALDH12A1	33.7347	74.0539	36.9154	79.2014	27.321	67.8942	29.8134	77.5425	0.00117403	0.00114647	0.00668635	0.0197585	0.920924	0.050311
AT5G63087	3	AT5G63087	AT5G63087	0.682226	3.07833	1.19603	3.86468	0.597533	4.80271	0.504801	5.14402	2.53003e-05	2.51422e-05	0.000124473	0.000593798	0.998524	0.000707736
AT5G63450	3	AT5G63450	CYP94B1	2.31938	7.26741	2.54557	8.01405	2.02234	4.6736	1.81069	4.46778	0.0032554	0.0031323	0.0211951	0.0428569	0.710161	0.219399
AT5G63580	3	AT5G63580	FLS2	0.495734	1.17119	0.84855	1.48249	0.92086	2.92906	0.968832	2.32156	0.000624852	0.000627598	0.00282762	0.0184886	0.963401	0.0140299
AT5G64190	3	AT5G64190	AT5G64190	0.0324227	0.492851	0	0.852278	0.338168	0.178837	0.177206	0.586297	0.00499787	0.00520455	0.0174865	0.426549	0.484102	0.0616596
AT5G64450	3	AT5G64450	AT5G64450	0.339511	2.18487	0.393842	2.24937	0.69771	1.18839	0.516965	1.56624	0.00039908	0.000392553	0.00213566	0.00766313	0.97525	0.0141598
AT5G64510	3	AT5G64510	TIN1	0.532847	1.35323	0.39764	1.95374	0.736104	1.04139	0.370347	1.22861	0.00462244	0.00478196	0.0169039	0.311001	0.599918	0.0627736
AT5G64750	3	AT5G64750	ABR1	0.365018	4.50676	0.454666	5.05551	0.470205	1.25052	0.654663	2.4503	0.0037948	0.00363308	0.0259125	0.0462501	0.613999	0.306411
AT5G64870	3	AT5G64870	AT5G64870	0.721021	4.10287	0.687603	5.7691	1.47368	2.75282	1.43078	2.85644	0.00150255	0.00152007	0.00643941	0.0528365	0.908241	0.0294606
AT5G65380	3	AT5G65380	AT5G65380	31.0363	89.8688	35.4052	101.095	21.053	38.5466	28.8885	49.3447	0.00229703	0.0022254	0.0140374	0.0337726	0.823844	0.123823
AT5G65470	3	AT5G65470	AT5G65470	16.6003	45.7905	19.7105	52.1083	15.3094	27.5024	15.3901	36.6141	0.00175258	0.00170425	0.0103587	0.0274224	0.874205	0.0845573
AT5G65660	3	AT5G65660	AT5G65660	32.1439	96.4507	36.9679	103.692	46.4252	102.489	65.7162	123.075	0.00397362	0.0037953	0.0277632	0.0467417	0.566126	0.3516
AT5G66150	3	AT5G66150	AT5G66150	0.003013	0.0794063	0.0467883	0.0976163	0.015061	0.0580853	0	0.12254	0.00217376	0.00210773	0.013184	0.0324056	0.835902	0.114227
AT5G66640	3	AT5G66640	DAR3	0.191302	4.5934	0.607577	5.38784	0.37434	0.808213	0.866681	1.49498	0.00250343	0.00242196	0.0154956	0.0359672	0.802637	0.140975
AT5G67300	3	AT5G67300	MYBR1	39.7113	129.51	65.4401	144.742	49.0207	89.9361	61.4958	101.394	0.00373009	0.00357368	0.0252957	0.0459578	0.628248	0.293195
AT5G67310	3	AT5G67310	CYP81G1	0.0163537	1.6501	0.0181927	1.91685	0.0408643	0.179061	0	0.263081	0.000268948	0.000265017	0.00141809	0.0053395	0.98357	0.00913862
AT5G67330	3	AT5G67330	NRAMP4	13.8499	36.1517	17.4289	42.8967	12.4749	34.1291	12.1933	41.9723	0.000249177	0.00024561	0.00131052	0.00497573	0.984814	0.00840489
AT5G67340	3	AT5G67340	AT5G67340	1.8156	4.73887	2.213	6.54699	2.16617	3.79627	1.96065	4.87723	0.00190048	0.00192789	0.00798212	0.0716231	0.881082	0.0354844
AT5G67360	3	AT5G67360	ARA12	46.833	128.882	42.981	147.334	56.4169	78.1604	59.9536	110.374	0.00151564	0.00147631	0.00882663	0.0244031	0.894072	0.0697068
AT5G67480	3	AT5G67480	BT4	49.4692	187.062	55.4449	249.842	66.5692	181.69	81.9117	206.329	0.00270699	0.00261521	0.0169731	0.0380123	0.780278	0.159414
AT1G01140	4	AT1G01140	CIPK9	24.8941	69.7935	41.0353	71.958	25.7619	65.6831	38.1331	67.3559	0.00405587	0.00383606	0.0312667	0.0414271	0.366	0.553414
AT1G01590	4	AT1G01590	FRO1	0.00761967	0.235615	0	0.185194	0.0304237	0.031962	0	0.169858	8.83294e-05	8.05502e-05	0.00103697	0.000571393	0.00254775	0.995675
AT1G02220	4	AT1G02220	NAC003	3.29254	9.32093	4.00865	9.62279	2.99006	9.38336	2.33047	10.58	0.00396582	0.00374492	0.0310807	0.0396225	0.335205	0.586381
AT1G02610	4	AT1G02610	AT1G02610	0.69708	1.94397	1.41637	1.92244	1.25682	4.41101	1.38887	2.35752	0.00360769	0.0033925	0.0295489	0.034046	0.259116	0.670289
AT1G02850	4	AT1G02850	BGLU11	27.4791	381.903	30.8942	399.333	22.2462	260.789	41.9074	316.713	0.00379992	0.00358045	0.0304681	0.0368475	0.294609	0.630695
AT1G02940	4	AT1G02940	GSTF5	1.20123	11.1732	1.44611	18.1497	0.533308	13.7324	0.832204	9.70022	0.00376607	0.0035472	0.0303188	0.0363299	0.2877	0.638338
AT1G03790	4	AT1G03790	SOM	0.176313	2.39609	0.272957	1.97884	0.137448	2.11286	0.127463	2.75231	0.0023721	0.00210603	0.0408679	0.0115555	0.0390091	0.904089
AT1G04490	4	AT1G04490	AT1G04490	0.259246	1.00776	0.338597	0.964229	0.157879	0.859555	0.114035	0.793787	4.45797e-05	4.04563e-05	0.000557981	0.000273145	0.00114749	0.997936
AT1G04500	4	AT1G04500	AT1G04500	0.210383	0.885589	0.0756663	0.630802	0.0335507	0.538806	0.058502	0.38737	0.00972968	0.00830011	0.362655	0.0328877	0.0850736	0.501353
AT1G04990	4	AT1G04990	AT1G04990	10.4535	53.6281	14.4226	39.5272	16.1183	35.7365	20.6928	36.4237	0.00157435	0.0014586	0.0152172	0.0122733	0.069148	0.900328
AT1G05340	4	AT1G05340	AT1G05340	3.10783	14.639	3.13763	13.4695	4.41051	10.752	3.40688	9.76482	0.000200505	0.000183322	0.00227673	0.00133594	0.00616209	0.989841
AT1G05650	4	AT1G05650	AT1G05650	0.264281	1.17519	0.114491	0.968588	0.084858	1.55675	0.005813	1.18561	0.000364298	0.000328301	0.00501945	0.00206934	0.00804338	0.984175
AT1G06163	4	AT1G06163	AT1G06163	0.0252643	9.54428	0.0748333	8.83891	0.01594	0.741357	0	2.07563	0.000256909	0.000235117	0.002882	0.00173068	0.00808641	0.986809
AT1G06450	4	AT1G06450	AT1G06450	1.72408	3.90043	2.01479	5.24837	2.84157	5.24575	1.50952	5.87284	0.000724146	0.000650084	0.0105431	0.00394958	0.0147594	0.969374
AT1G06570	4	AT1G06570	PDS1	11.9968	55.7767	8.34806	41.7879	13.0553	46.3561	9.79093	38.7979	0.00728532	0.00631732	0.190562	0.0283963	0.0806928	0.686746
AT1G06620	4	AT1G06620	AT1G06620	6.51323	33.1212	7.12599	34.1627	6.58121	24.983	5.61803	25.5155	0.00366469	0.00344803	0.0298378	0.0348451	0.268794	0.65941
AT1G07160	4	AT1G07160	AT1G07160	0.458264	1.87726	0.541212	1.91462	0.286374	1.3594	0.390584	0.831973	0.00381547	0.00359575	0.0305345	0.0370896	0.297903	0.627062
AT1G07720	4	AT1G07720	KCS3	14.1801	46.4314	17.4186	44.6522	8.71827	14.9595	16.6781	23.4781	0.002881	0.00269332	0.025145	0.025164	0.168039	0.776078
AT1G07850	4	AT1G07850	AT1G07850	0	0.327427	0.0224017	0.264614	0.016178	0.0132183	0.009393	0.051544	0.000220043	0.000198723	0.00294286	0.00127874	0.00508485	0.990275
AT1G08050	4	AT1G08050	AT1G08050	1.91427	5.07783	1.89866	5.28742	2.0787	4.78928	2.40655	6.67276	0.00411216	0.00389477	0.0312463	0.042837	0.393851	0.524058
AT1G08860	4	AT1G08860	BON3	0.0255067	0.572081	0.022075	0.324907	0.012228	0.0949093	0.00935867	0.107901	0.00996603	0.0084734	0.402826	0.0327557	0.0832851	0.462693
AT1G08947	4	AT1G08947	AT1G08947	0.667983	2.33091	0.190996	2.03803	0.574558	4.81592	0.425702	4.34492	0.00159421	0.00147721	0.0153839	0.0124498	0.070312	0.898783
AT1G09080	4	AT1G09080	BIP3	0.0572367	2.56287	0.051702	1.81734	0.171754	3.81199	0.126735	5.4359	0.00881625	0.0075787	0.276122	0.0318214	0.0858382	0.589823
AT1G09180	4	AT1G09180	SARA1A	0.277395	1.59153	0.117906	1.51484	0.299741	2.39298	0.347507	2.29992	0.00336214	0.00315471	0.0281892	0.0308185	0.222932	0.711543
AT1G09745	4	AT1G09745	AT1G09745	0.379903	1.49779	0.46028	1.16705	0.372036	1.50923	0.227634	1.28	0.00211006	0.00187613	0.0355214	0.0104304	0.0356555	0.914407
AT1G10070	4	AT1G10070	BCAT-2	0.625639	2.11336	0.797117	1.88121	1.01855	2.81884	0.949854	2.79221	0.000234302	0.00021155	0.00314404	0.00135809	0.00538633	0.989666
AT1G10220	4	AT1G10220	AT1G10220	0.134443	0.563254	0.0706857	0.535635	0.181151	0.311166	0.191587	0.183298	0.00117603	0.00108636	0.0117687	0.00884395	0.0474401	0.929685
AT1G11840	4	AT1G11840	GLX1	159.709	524.524	191.61	542.625	141.965	574.202	133.18	719.554	0.00406936	0.00384995	0.0312767	0.0417343	0.371727	0.547343
AT1G11925	4	AT1G11925	AT1G11925	0.0287763	1.38389	0	1.30259	0.0248427	0.536646	0	0.312958	0.000200879	0.000183665	0.00228078	0.00133854	0.00617463	0.989822
AT1G12030	4	AT1G12030	AT1G12030	1.05537	11.7492	0.673852	11.2928	1.71244	43.6351	0.884697	47.675	0.00148194	0.00137207	0.0144353	0.0114593	0.0638379	0.907413
AT1G12610	4	AT1G12610	DDF1	0	1.08195	0.08115	0.941142	0.391575	0.28504	0.0676263	0.209208	3.47243e-05	3.15636e-05	0.000425335	0.000216614	0.000927757	0.998364
AT1G12890	4	AT1G12890	AT1G12890	0.13962	0.836091	0.23518	0.442125	0.12648	0.563511	0.225201	0.457269	0.00713688	0.0061932	0.183964	0.0280047	0.0799547	0.694747
AT1G13130	4	AT1G13130	AT1G13130	0.0773943	0.237188	0.0497567	0.227828	0.0802653	0.320019	0.084955	0.440493	0.0012519	0.00111914	0.0193949	0.00653698	0.0234593	0.948238
AT1G13310	4	AT1G13310	AT1G13310	0	0.941479	0	1.00615	0.006459	0.404967	0	0.337936	0.00414779	0.00393454	0.0310291	0.0441546	0.424775	0.491959
AT1G13750	4	AT1G13750	AT1G13750	4.25169	21.132	3.35507	21.2983	4.94129	21.6294	3.58236	29.5567	0.00307365	0.00287748	0.0264135	0.0273448	0.188138	0.752153
AT1G13990	4	AT1G13990	AT1G13990	11.6218	72.6599	10.865	65.0542	26.6622	69.7212	30.5845	71.0508	6.76517e-05	6.16482e-05	0.000801839	0.000434015	0.00191724	0.996718
AT1G14455	4	AT1G14455	AT1G14455	0.216387	0.567979	0.281577	0.690867	0.288014	1.22121	0.236676	0.695129	0.00307378	0.00287761	0.0264144	0.0273463	0.188152	0.752136
AT1G15010	4	AT1G15010	AT1G15010	1.73404	6.72932	2.84077	4.95797	4.50417	11.535	4.81628	8.50718	0.00922389	0.00790583	0.308297	0.0324565	0.0861175	0.555999
AT1G15190	4	AT1G15190	AT1G15190	0.499592	1.43529	0.532704	1.50224	0.602037	1.27513	0.521785	1.46712	0.00355813	0.00334433	0.0292884	0.0333686	0.251155	0.679285
AT1G15415	4	AT1G15415	AT1G15415	0.710635	11.2475	0.409328	6.91612	0.682116	7.59064	0.733907	4.27125	0.00742463	0.00643357	0.196955	0.0287559	0.0813528	0.679078
AT1G15590	4	AT1G15590	AT1G15590	0	0.446978	0	0.476071	0	0	0	0	0.000849021	0.00078217	0.00877545	0.00618115	0.0317778	0.951634
AT1G15790	4	AT1G15790	AT1G15790	1.6407	5.99881	2.23728	5.89915	1.99087	10.1655	2.11615	10.6911	0.00270958	0.00253	0.0239685	0.0232988	0.151758	0.795735
AT1G16370	4	AT1G16370	OCT6	1.45341	6.61369	1.66272	5.38793	1.63139	2.88528	1.63339	2.65554	0.00284413	0.00251878	0.0510111	0.0135161	0.0446854	0.885425
AT1G16420	4	AT1G16420	MC8	0.330954	1.18174	0.339045	1.05355	0.224417	0.508619	0.360001	0.652494	0.00048381	0.000435379	0.00680317	0.00270668	0.0103648	0.979206
AT1G16730	4	AT1G16730	UP6	1.5152	9.33643	1.9077	6.93707	1.4212	11.6962	1.41971	10.1443	0.00910715	0.00781274	0.298376	0.0322932	0.0861099	0.566301
AT1G17420	4	AT1G17420	LOX3	5.68087	24.7066	7.05302	18.7261	7.74768	8.93625	6.81721	9.17052	0.00745608	0.00645977	0.198427	0.0288359	0.0814972	0.677324
AT1G17615	4	AT1G17615	AT1G17615	0	0.104634	0.0235227	0.116243	0	0.234799	0	0.286755	0.00332597	0.00293837	0.0620727	0.0154357	0.0500442	0.866183
AT1G17710	4	AT1G17710	PEPC1	3.99801	68.2262	3.73648	53.6345	3.58391	56.7137	3.11364	66.4716	0.000358811	0.000328859	0.00395133	0.0024586	0.0117225	0.98118
AT1G17745	4	AT1G17745	PGDH	26.0136	177.854	29.23	147.782	26.5425	97.9074	31.754	155.007	0.00334122	0.00295163	0.0624349	0.0154951	0.0502072	0.86557
AT1G18197	4	AT1G18197	AT1G18197	0.046909	0.493962	0.215773	0.350196	0.26654	0.709732	0.308906	0.648917	0.000677954	0.000608877	0.00980927	0.0037143	0.0139396	0.97125
AT1G18830	4	AT1G18830	AT1G18830	0.076387	0.440447	0.0128393	0.344332	0.068638	0.185123	0.0265417	0.469555	0.00630521	0.00549348	0.150458	0.0256604	0.0751968	0.736886
AT1G19030	4	AT1G19030	AT1G19030	0	0.179487	0	0.0719793	0	0	0	0	0.00617838	0.00538618	0.145792	0.0252819	0.0743828	0.742979
AT1G19180	4	AT1G19180	JAZ1	24.2542	109.734	28.022	96.3363	35.7123	52.0848	29.4937	58.7995	0.000676681	0.000607741	0.00978914	0.00370779	0.0139168	0.971302
AT1G20510	4	AT1G20510	OPCL1	12.4715	48.6371	14.2284	49.5103	19.289	23.2478	14.8174	25.1832	0.00169611	0.00157276	0.0162314	0.0133633	0.0764141	0.890722
AT1G20630	4	AT1G20630	CAT1	18.6308	51.2714	14.1295	43.3615	27.809	43.6683	26.5867	39.6422	0.00293863	0.00260121	0.0531229	0.0138989	0.0457695	0.881669
AT1G21250	4	AT1G21250	WAK1	5.46752	39.8204	4.18214	39.7526	6.79873	31.8922	4.75469	45.6437	0.00247214	0.00230452	0.0222715	0.020816	0.131245	0.820891
AT1G21410	4	AT1G21410	SKP2A	4.31721	12.1052	3.91391	12.4776	5.25777	9.9804	3.84611	10.3673	0.00396987	0.00374898	0.0310922	0.0396972	0.336397	0.585094
AT1G22065	4	AT1G22065	AT1G22065	2.54546	9.44604	2.3296	7.07981	3.11445	14.2827	2.20939	9.89423	0.00863206	0.00742926	0.26345	0.0314837	0.0855135	0.603491
AT1G22110	4	AT1G22110	AT1G22110	0.206353	0.912324	0.135033	0.822697	0.157504	1.07943	0.187986	0.939274	0.000151603	0.000137093	0.00199128	0.00089352	0.00360439	0.993222
AT1G22400	4	AT1G22400	UGT85A1	13.3104	57.9968	15.0125	47.5625	10.6704	31.881	13.1596	31.0305	0.00298439	0.0026411	0.0541556	0.0140831	0.0462886	0.879847
AT1G22470	4	AT1G22470	AT1G22470	1.72923	15.6423	1.75105	16.3735	2.46217	7.95463	1.87614	6.21369	0.00394296	0.00372206	0.0310118	0.0392088	0.328708	0.593407
AT1G23070	4	AT1G23070	AT1G23070	0	0.096796	0.0225877	0.12974	0	0.0506467	0.0275573	0.190973	0.000180925	0.000163511	0.00239603	0.00105949	0.00424585	0.991954
AT1G23110	4	AT1G23110	AT1G23110	8.7922	31.6832	5.53802	29.4851	6.16121	24.0449	5.36923	33.3863	0.000568887	0.000522687	0.00607597	0.00401194	0.0198131	0.969007
AT1G23140	4	AT1G23140	AT1G23140	5.96236	28.9009	7.32077	25.7191	6.02627	38.979	5.3993	32.9389	6.38628e-05	5.78955e-05	0.000810624	0.000386836	0.00160548	0.997075
AT1G26762	4	AT1G26762	AT1G26762	0.408143	4.48439	0.411274	3.12864	0.385389	3.5492	0.60477	3.65601	0.00893254	0.00767258	0.284649	0.03202	0.0859856	0.58074
AT1G28480	4	AT1G28480	GRX480	1.56768	46.6584	2.17013	44.2728	1.56435	7.49114	1.51304	14.3427	0.00107975	0.000996658	0.0109035	0.00804564	0.0426346	0.93634
AT1G28600	4	AT1G28600	AT1G28600	35.3113	124.846	44.2511	125.102	31.7847	75.3505	33.5392	80.7362	0.00299674	0.00280387	0.0259143	0.0264625	0.179859	0.761963
AT1G29640	4	AT1G29640	AT1G29640	1.69441	11.8085	2.5252	10.147	1.35487	5.10949	1.86503	5.91155	0.00053183	0.000478341	0.00753463	0.0029589	0.0112699	0.977226
AT1G29680	4	AT1G29680	AT1G29680	0	0.894813	0.0759667	0.696435	0.123278	0.125502	0.0937503	0.34153	0.00331928	0.0031134	0.0279361	0.0302838	0.217326	0.718021
AT1G29920	4	AT1G29920	CAB2	244.808	1345.77	180.932	1269.38	1197.04	1666.31	818.681	1026.78	0.000644949	0.000593034	0.00682274	0.00459032	0.0229306	0.964418
AT1G30135	4	AT1G30135	JAZ8	0.099224	5.87141	0	4.66447	0.183098	0.807243	0.0865463	1.11325	0.00223662	0.00198723	0.0380787	0.0109772	0.0372943	0.909426
AT1G30190	4	AT1G30190	AT1G30190	0.351259	1.40111	0.0911927	1.40212	0.521177	1.0139	0.160935	0.984718	0.00362929	0.00341352	0.0296597	0.0343461	0.262713	0.666238
AT1G30850	4	AT1G30850	RSH4	0.261722	1.15816	0.363098	0.954582	0.319929	2.49389	0.32129	1.14168	0.00534997	0.00468189	0.117653	0.0226829	0.0685134	0.781119
AT1G32890	4	AT1G32890	AT1G32890	0.007435	0.3222	0.003382	0.331841	0	0.0121903	0	0.0378833	0.00205893	0.00191396	0.0191466	0.0167331	0.100049	0.860098
AT1G32900	4	AT1G32900	GBSS1	7.25954	126.393	8.60659	131.748	2.80339	72.3145	2.53933	124.083	0.00382682	0.00360693	0.0305821	0.0372682	0.30036	0.624357
AT1G32960	4	AT1G32960	SBT3.3	0.00692667	0.714711	0	0.505424	0.165072	0.706269	0.107173	0.516867	0.0047481	0.00416668	0.0993949	0.0206606	0.0636503	0.807379
AT1G33030	4	AT1G33030	AT1G33030	0.335262	3.57269	0.236087	3.61526	0.647768	3.99193	0.622497	3.92611	0.00383313	0.00361316	0.0306081	0.0373682	0.301746	0.622831
AT1G33960	4	AT1G33960	AIG1	0.442601	32.2714	0.449923	27.5298	0.745868	37.1477	1.29696	33.2528	0.000281508	0.000253983	0.00381668	0.0016188	0.00636931	0.98766
AT1G34510	4	AT1G34510	AT1G34510	0.717595	4.18448	0.52551	3.09478	0.535283	14.1899	0.678657	7.74389	0.00786456	0.00679902	0.218599	0.0298366	0.0832152	0.653686
AT1G34580	4	AT1G34580	AT1G34580	1.26769	3.33587	1.86344	3.38688	0.92505	2.78738	0.85394	2.58301	0.00401047	0.00378985	0.0311935	0.040475	0.349205	0.571326
AT1G35720	4	AT1G35720	ANNAT1	231.228	1157.73	267.122	1166.32	209.53	1775.57	195.872	2034.33	0.00314279	0.00294375	0.0268537	0.0281524	0.195902	0.743006
AT1G35910	4	AT1G35910	TPPD	0.545914	3.31433	0.436636	2.43599	0.615771	1.24405	0.485192	1.10066	0.00635917	0.00553909	0.152476	0.0258198	0.0755363	0.73427
AT1G36620	4	AT1G36620	AT1G36620	0.00289	0.0591947	0	0.048173	0.0115397	0.00601833	0.00562033	0.00648	0.00011091	0.000100392	0.00143761	0.000660589	0.00269377	0.994997
AT1G43160	4	AT1G43160	RAP2.6	4.58498	38.7641	5.49724	29.9786	4.17013	17.1338	4.36824	13.862	0.00462806	0.00406358	0.0959451	0.0202439	0.0626192	0.8125
AT1G43790	4	AT1G43790	TED6	1.5884	5.60176	1.7836	5.23653	2.27747	3.41292	1.60425	3.47662	0.000272039	0.000249023	0.00304264	0.0018376	0.00861362	0.985985
AT1G43886	4	AT1G43886	AT1G43886	0.256652	0.759388	0.235272	0.951874	0.026569	0.723912	0.479207	0.795444	0.00219633	0.00204359	0.0202091	0.01806	0.109864	0.847627
AT1G43910	4	AT1G43910	AT1G43910	7.54758	68.3846	6.31692	65.8378	4.86166	43.9414	4.69331	41.6814	0.00157761	0.00146165	0.0152446	0.0123022	0.0693383	0.900076
AT1G44090	4	AT1G44090	GA20OX5	0	1.5913	0	1.60216	0.03277	0.38677	0.053494	0.392161	0.00273499	0.00255418	0.0241455	0.0235712	0.154088	0.792906
AT1G44350	4	AT1G44350	ILL6	3.07007	33.9516	4.07288	30.7191	3.9309	16.0553	5.5478	17.5614	0.000159693	0.000145891	0.00183182	0.00105437	0.00481226	0.991996
AT1G45191	4	AT1G45191	BGLU1	7.63877	32.593	11.5046	34.804	3.87708	12.5292	4.76139	14.8139	0.00395288	0.00373198	0.0310426	0.0393868	0.331481	0.590405
AT1G47510	4	AT1G47510	5PTASE11	0.170105	1.45901	0.160989	1.39102	0.192002	1.32419	0.419114	1.65019	5.81554e-05	5.29726e-05	0.000693033	0.00037135	0.00163188	0.997193
AT1G48000	4	AT1G48000	MYB112	0.343892	2.16117	0.184681	1.70827	0.680191	2.64553	0.254078	1.92899	0.00314988	0.00278523	0.0579447	0.0147434	0.0481339	0.873243
AT1G48130	4	AT1G48130	PER1	0.151358	1.72243	0.130492	1.5882	0.241829	1.23845	0.287888	1.30802	0.00106814	0.000985849	0.0107983	0.00795017	0.0420662	0.937131
AT1G48405	4	AT1G48405	AT1G48405	0.363121	2.24213	0.102212	2.02659	0.051803	0.226383	0.146651	0.377087	7.22134e-05	6.54439e-05	0.000920784	0.000435814	0.00180177	0.996704
AT1G48980	4	AT1G48980	AT1G48980	0	0.643666	0	0.623176	0	0.0639543	0	0.057282	0.00273937	0.00255835	0.0241759	0.0236183	0.154492	0.792416
AT1G51770	4	AT1G51770	AT1G51770	0.0705703	0.696136	0.019616	0.688589	0.174955	0.237432	0.079925	0.182953	0.000316384	0.000285306	0.00431991	0.00180958	0.00708183	0.986187
AT1G51960	4	AT1G51960	IQD27	0.171917	0.767989	0.647084	0.586206	0.212679	0.757482	0.302776	0.799163	0.0085406	0.00735475	0.257488	0.0313065	0.085315	0.609995
AT1G52110	4	AT1G52110	AT1G52110	0.0561393	0.137076	0.0150237	0.123145	0.0285847	0.236677	0.068355	0.146243	0.00791983	0.00684474	0.221494	0.0299661	0.0834238	0.650351
AT1G52210	4	AT1G52210	AT1G52210	0	0.120772	0.00373367	0.099197	0	0.00480533	0.00181833	0.0196547	0.000660192	0.000607142	0.0069711	0.0047072	0.0235671	0.963487
AT1G52565	4	AT1G52565	AT1G52565	1.15339	3.83709	1.28291	3.78249	1.2067	3.46803	1.37989	3.34222	0.00308307	0.0028865	0.026474	0.027454	0.189177	0.750925
AT1G52890	4	AT1G52890	NAC019	0.086933	7.76787	0.143002	5.80766	0.826031	3.77727	0.547694	3.68082	0.00445822	0.00391753	0.0911655	0.0196469	0.0611247	0.819687
AT1G52940	4	AT1G52940	PAP5	0	1.38401	0	1.06773	0.0322617	3.54645	0.020646	4.8084	0.00368427	0.00324926	0.0707878	0.0168126	0.0537696	0.851696
AT1G53160	4	AT1G53160	SPL4	1.43875	5.20024	1.87785	3.75138	1.35441	4.36729	1.01326	4.11118	0.00981305	0.0083627	0.374799	0.0328855	0.084616	0.489523
AT1G53470	4	AT1G53470	MSL4	1.96619	7.11688	1.83308	6.96496	2.21139	4.33789	1.98918	5.2618	0.00204899	0.00190458	0.0190689	0.0166382	0.0993584	0.860981
AT1G53580	4	AT1G53580	GLY3	19.3909	53.5619	19.3827	41.6994	19.7044	47.02	21.6192	47.674	0.00984292	0.00838482	0.379566	0.0328755	0.0844161	0.484914
AT1G53790	4	AT1G53790	AT1G53790	1.35245	3.58746	1.81219	3.62645	0.998672	3.43316	1.29856	3.91449	0.00222492	0.00207058	0.0204273	0.0183398	0.111972	0.844965
AT1G53885	4	AT1G53885	AT1G53885	0.709764	5.74907	0.935787	5.73387	2.66568	4.18964	1.62956	2.53794	0.0026801	0.00250195	0.0237619	0.0229844	0.149091	0.798981
AT1G53903	4	AT1G53903	AT1G53903	0.700175	5.74462	0.937589	5.73426	2.66962	4.19584	1.64659	2.53611	0.000129731	0.000118439	0.00150096	0.000850036	0.0038458	0.993555
AT1G54020	4	AT1G54020	AT1G54020	0.258243	12.6584	0.330554	8.80566	0.370408	15.8208	0.235576	17.6048	0.00936223	0.00801535	0.321014	0.0326259	0.0860321	0.542951
AT1G54040	4	AT1G54040	ESP	6.03723	25.4066	7.31287	26.4029	8.32957	29.7754	6.28986	37.3599	0.00307923	0.00288282	0.0264493	0.0274094	0.188752	0.751427
AT1G54100	4	AT1G54100	ALDH7B4	25.3628	167.097	24.9487	176.875	28.9966	139.638	36.1555	168.536	0.00406239	0.00384276	0.0312724	0.0415737	0.368713	0.550536
AT1G55230	4	AT1G55230	AT1G55230	0.0491327	1.87788	0.0135807	1.94849	0.0246523	0.669472	0.0320293	1.17042	0.00384945	0.00362925	0.0306743	0.0376293	0.305398	0.61882
AT1G56150	4	AT1G56150	AT1G56150	3.34181	10.7985	1.75476	11.3955	3.27603	14.183	1.78493	8.09342	0.00415297	0.00394119	0.0309298	0.0444871	0.43373	0.482759
AT1G56600	4	AT1G56600	GolS2	0.506262	4.51645	0.588823	3.48086	1.30521	3.28084	1.24811	5.5901	0.00392942	0.00346142	0.0770047	0.0177308	0.0561987	0.841675
AT1G57630	4	AT1G57630	AT1G57630	0.431266	6.73569	0.482272	6.9135	0.643074	5.9224	1.65238	6.04108	0.00414391	0.0039299	0.0310774	0.0439598	0.419787	0.497102
AT1G58225	4	AT1G58225	AT1G58225	0.117526	2.67604	0	2.75591	0.233066	8.46756	0.268216	9.60524	0.00366116	0.00344458	0.0298203	0.0347949	0.268177	0.660102
AT1G58280	4	AT1G58280	AT1G58280	9.08551	41.4147	10.4784	42.6426	7.25518	31.932	7.70269	41.4458	0.00262624	0.00245076	0.0233815	0.0224148	0.14431	0.804817
AT1G59640	4	AT1G59640	BPEp	1.09178	4.55136	1.79944	4.03348	1.46812	3.2969	1.59763	4.62944	0.00153065	0.00141768	0.0148488	0.011887	0.0666157	0.9037
AT1G60190	4	AT1G60190	PUB19	0.866763	3.71931	0.321222	2.83162	1.11867	0.872541	0.307294	1.08251	0.00721948	0.0062623	0.187609	0.0282237	0.0803699	0.690315
AT1G60730	4	AT1G60730	AT1G60730	28.831	88.6919	28.8315	90.0666	25.2731	119.463	24.3257	125.413	0.00180499	0.00167498	0.017123	0.0143549	0.0831829	0.881859
AT1G61110	4	AT1G61110	NAC025	0	0.281821	0	0.147687	0	0.0317063	0	0	0.00753332	0.00652409	0.202087	0.0290308	0.0818449	0.672979
AT1G61120	4	AT1G61120	TPS04	0.0705403	24.6065	0.132355	25.4898	0.0642933	1.77954	0.041243	3.6379	0.00373509	0.00351683	0.0301768	0.0358664	0.281659	0.645046
AT1G61290	4	AT1G61290	SYP124	0.0840243	3.17496	0.0931173	2.815	0.0555297	0.182162	0.039608	0.350059	0.00127439	0.0011781	0.0126395	0.0096717	0.0525213	0.922715
AT1G61610	4	AT1G61610	AT1G61610	0.055081	3.60235	0.0641883	2.36742	0.128642	0.941565	0.018505	0.66723	0.00936425	0.00801694	0.321208	0.0326281	0.08603	0.542752
AT1G61750	4	AT1G61750	AT1G61750	0	0.455165	0	0.349329	0.021168	0.518186	0.00350167	0.55944	0.00794446	0.0068651	0.222798	0.0300233	0.0835148	0.648854
AT1G61800	4	AT1G61800	GPT2	6.30797	142.962	7.65366	147.403	3.56059	76.2878	3.89225	108.992	0.00359632	0.00338144	0.0294898	0.0338893	0.257255	0.672388
AT1G61840	4	AT1G61840	AT1G61840	0.102457	0.343141	0.117287	0.332512	0.227217	0.412082	0.184075	0.395096	0.00382358	0.00360374	0.0305686	0.037217	0.299654	0.625134
AT1G62420	4	AT1G62420	AT1G62420	0.078576	3.27496	0.275324	2.6205	0.235007	14.5996	0.624525	16.4811	0.00242891	0.00215579	0.0420533	0.0117958	0.0397162	0.90185
AT1G62540	4	AT1G62540	FMO	2.88646	13.2743	9.28045	12.3617	8.72399	12.2743	11.3133	16.7911	0.000898058	0.0008277	0.00923447	0.00657164	0.0340088	0.948459
AT1G62570	4	AT1G62570	FMO	3.9203	21.3056	14.1137	23.0526	14.3092	15.4569	12.9496	18.1954	0.00397141	0.00375052	0.0310966	0.0397258	0.336855	0.584601
AT1G62580	4	AT1G62580	NOGC1	1.06408	10.6429	1.13056	9.72187	0.962383	7.756	1.62917	8.47757	0.000154592	0.000141216	0.00177576	0.00101944	0.00464621	0.992263
AT1G64110	4	AT1G64110	DAA1	1.12344	5.4057	0.9842	5.78039	1.1325	5.71515	0.948461	8.59948	0.00389843	0.00367775	0.0308609	0.038437	0.317043	0.606083
AT1G64561	4	AT1G64561	AT1G64561	0.528638	2.77732	0.874542	2.14332	1.04107	1.51886	0.989102	2.56488	0.00212999	0.00189363	0.035921	0.0105169	0.035916	0.913623
AT1G64563	4	AT1G64563	AT1G64563	0.261636	0.690125	0.18455	0.716329	0.275378	0.485036	0.352949	0.682152	0.00258083	0.00240763	0.0230576	0.021939	0.140368	0.809647
AT1G65890	4	AT1G65890	AAE12	1.18849	4.76361	1.21592	3.9768	0.911132	2.29439	1.13306	2.71117	0.00284092	0.00251599	0.05094	0.013503	0.0446483	0.885552
AT1G66760	4	AT1G66760	AT1G66760	5.0561	41.978	5.11636	35.923	6.33179	26.7184	7.14705	30.9025	0.00164204	0.00146409	0.0264648	0.00834948	0.0292573	0.932822
AT1G67300	4	AT1G67300	AT1G67300	11.1645	33.0962	7.96496	29.6219	11.9119	24.2509	10.7735	26.4851	0.00105916	0.00094819	0.0160651	0.00561189	0.0204105	0.955905
AT1G67856	4	AT1G67856	AT1G67856	0.507617	4.2827	0.621719	6.11049	0.459546	1.52836	0.436428	2.45972	0.00322907	0.00285413	0.0597887	0.015056	0.0489996	0.870072
AT1G68290	4	AT1G68290	ENDO2	0.255021	6.22729	0.272976	6.44356	0.108478	5.8716	0.197795	4.52671	0.000127341	0.000116251	0.00147441	0.000833835	0.00376967	0.993678
AT1G68570	4	AT1G68570	AT1G68570	17.4413	161.663	15.4995	151.604	9.52098	147.924	11.1764	142.162	0.000426566	0.000391295	0.0046474	0.00295222	0.0142469	0.977336
AT1G68620	4	AT1G68620	AT1G68620	2.54076	7.23575	1.71854	6.8943	3.49518	5.68003	2.4342	6.7049	0.00107232	0.000989746	0.0108362	0.00798457	0.0422709	0.936846
AT1G69260	4	AT1G69260	AFP1	2.23075	9.40057	2.17099	8.53831	2.73284	5.56494	3.51006	6.30779	6.558e-05	5.97553e-05	0.000778147	0.000420322	0.00185477	0.996821
AT1G69490	4	AT1G69490	NAP	0.316257	1.70541	0.840107	1.33645	1.07369	1.56085	3.94966	1.33194	0.0043596	0.00383263	0.0884433	0.0192961	0.0602377	0.823831
AT1G69790	4	AT1G69790	AT1G69790	0.525344	4.0029	0.351848	4.04114	0.676516	2.5269	0.423618	1.65341	0.00277529	0.00259255	0.0244245	0.0240061	0.157839	0.788362
AT1G70130	4	AT1G70130	AT1G70130	0	1.43774	0.0135353	1.0959	0.0362317	0.336314	0	0.360822	0.00217085	0.00192951	0.0367439	0.0106938	0.0364472	0.912015
AT1G70440	4	AT1G70440	SRO3	0.326219	1.30477	0.19927	1.29804	0.381821	0.556699	0.5206	0.816703	0.00411532	0.00389816	0.0312383	0.0429306	0.39586	0.521957
AT1G70800	4	AT1G70800	EHB1	2.21417	15.0719	3.60321	16.1135	2.9685	14.0844	3.93428	18.4783	0.00415169	0.00393947	0.0309604	0.0443925	0.431119	0.485437
AT1G71030	4	AT1G71030	MYBL2	6.72855	22.4155	6.18526	16.5268	14.7227	17.096	13.0161	15.9473	0.000278281	0.000254761	0.00310871	0.00188183	0.00883242	0.985644
AT1G71140	4	AT1G71140	AT1G71140	1.64465	11.8851	1.49229	8.67982	2.45643	11.468	2.63164	11.0865	0.00742675	0.00643534	0.197054	0.0287613	0.0813626	0.67896
AT1G72450	4	AT1G72450	JAZ6	13.7497	50.2328	29.6862	42.0648	18.0124	37.8434	22.4845	39.1256	0.00132036	0.00117978	0.0206038	0.00686065	0.0245112	0.945524
AT1G72680	4	AT1G72680	CAD1	14.2825	87.5712	14.6293	77.9866	13.6138	74.1928	20.2358	74.3502	4.12889e-05	3.74799e-05	0.00051496	0.000253724	0.00106924	0.998083
AT1G72900	4	AT1G72900	AT1G72900	24.459	72.5412	23.0953	71.8163	41.3581	44.9136	42.4336	56.5873	0.00266932	0.00249171	0.0236861	0.02287	0.148125	0.800158
AT1G73010	4	AT1G73010	PS2	17.2474	203.892	10.0572	151.955	12.5962	145.471	11.0269	169.868	0.00562168	0.00491353	0.126466	0.0235592	0.0705434	0.768896
AT1G73040	4	AT1G73040	AT1G73040	2.22114	23.4103	3.05443	19.9843	1.89256	24.6785	2.41021	28.8423	0.000271641	0.000245117	0.00367526	0.00156455	0.00616567	0.988078
AT1G73140	4	AT1G73140	TBL31	0.0758513	0.137851	0.155984	0.208823	0.118819	0.116233	0.0120687	0.186993	0.00380907	0.00358945	0.0305073	0.0369895	0.296536	0.628568
AT1G73480	4	AT1G73480	AT1G73480	1.51988	8.8265	1.41077	7.67708	4.06463	6.619	2.40975	6.53735	0.00033104	0.000298461	0.00453288	0.00188931	0.00737799	0.98557
AT1G74010	4	AT1G74010	AT1G74010	2.24393	16.6296	2.75024	17.6219	1.05516	20.7239	1.36057	23.9259	0.00411588	0.00389876	0.0312367	0.0429475	0.396226	0.521575
AT1G74710	4	AT1G74710	EDS16	3.58653	14.0973	3.83494	13.935	3.91866	14.1955	3.9693	17.5664	0.00267135	0.00249364	0.0237004	0.0228915	0.148307	0.799937
AT1G74830	4	AT1G74830	AT1G74830	0.150796	0.637289	0.161497	0.510022	0.200921	0.272435	0.191386	0.414048	0.00683519	0.0059402	0.171175	0.0271829	0.0783481	0.710519
AT1G74950	4	AT1G74950	TIFY10B	19.4442	80.6047	24.6471	59.8212	23.6163	34.3356	28.6411	37.3161	0.00832502	0.00717843	0.244179	0.0308666	0.0847594	0.624691
AT1G75230	4	AT1G75230	AT1G75230	4.6289	12.5866	4.62679	10.7937	4.47848	5.34554	5.10634	5.69917	0.00374472	0.00330161	0.0723011	0.0170408	0.0543773	0.849235
AT1G75260	4	AT1G75260	AT1G75260	0.22174	0.585905	0.432071	0.553788	0.299773	0.60272	0.407793	0.667289	3.8519e-05	3.49753e-05	0.000478613	0.000237438	0.00100394	0.998207
AT1G75280	4	AT1G75280	AT1G75280	49.0525	284.248	58.0921	284.14	48.9701	287.637	69.3684	401.161	0.00273054	0.00254995	0.0241146	0.0235234	0.153678	0.793403
AT1G75290	4	AT1G75290	AT1G75290	0.99593	3.78342	0.974332	3.60924	1.16607	3.98356	1.22875	5.34054	0.00344114	0.003231	0.0286444	0.0318242	0.233757	0.699102
AT1G76040	4	AT1G76040	CPK29	3.25553	12.0182	4.53126	11.8726	4.33346	11.4632	5.28672	12.3122	0.00164965	0.00152918	0.0158466	0.012945	0.0736044	0.894425
AT1G76210	4	AT1G76210	AT1G76210	0.191294	2.90556	0.138052	3.01494	0.0810433	0.341963	0.026399	0.271607	0.00399775	0.00377701	0.0311648	0.0402252	0.345011	0.575824
AT1G76430	4	AT1G76430	PHT1%3B9	0.0521307	0.554628	0.0167773	0.410208	0.16665	0.48934	0.0498023	0.582541	0.0049656	0.00435318	0.105803	0.0214042	0.0654663	0.798008
AT1G76470	4	AT1G76470	AT1G76470	0.58604	2.3192	0.652805	2.29619	0.511758	2.25903	0.686877	2.54673	0.00175405	0.00162715	0.0167077	0.013889	0.0799836	0.886039
AT1G76640	4	AT1G76640	AT1G76640	0.484014	6.11886	0.406798	5.04484	0.551122	1.98485	0.0994013	1.05047	0.00088704	0.00079519	0.0131849	0.00476706	0.017568	0.962798
AT1G76790	4	AT1G76790	IGMT5	48.8527	149.185	47.6885	130.355	56.1529	147.298	45.4498	143.447	0.000792151	0.0007107	0.0116358	0.00429311	0.0159469	0.966621
AT1G76930	4	AT1G76930	EXT4	261.566	1076.56	358.228	1016	238.51	1517.3	258.546	1772.32	0.00256815	0.0023956	0.0229668	0.0218068	0.139282	0.810981
AT1G77100	4	AT1G77100	AT1G77100	0	0.198065	0	0.072282	0	0.0162637	0	0.0675323	0.00344698	0.00323664	0.0286775	0.0318997	0.234584	0.698155
AT1G77120	4	AT1G77120	ADH1	11.8406	44.6718	9.06538	40.8584	15.8173	56.8411	14.3995	68.3504	7.23115e-05	6.59066e-05	0.000855041	0.000464863	0.00205824	0.996484
AT1G77145	4	AT1G77145	AT1G77145	0.323153	0.866149	0.527289	0.684285	0.628049	1.61709	0.67182	1.0672	0.00866532	0.00745631	0.26567	0.0315467	0.0855798	0.601082
AT1G77380	4	AT1G77380	AAP3	4.01417	10.9493	3.87072	9.13318	2.51849	14.7433	2.32096	12.0537	0.00330029	0.00291606	0.0614644	0.0153353	0.049769	0.867215
AT1G78000	4	AT1G78000	SULTR1%3B2	17.2747	58.1052	19.4521	59.8728	17.2973	60.4955	15.7649	64.5873	0.00413302	0.00391747	0.031165	0.0435129	0.408948	0.508324
AT1G79400	4	AT1G79400	CHX2	0.21144	0.575393	0.217389	0.483715	0.153839	0.378584	0.203189	0.432775	0.00437222	0.0038435	0.0887897	0.0193412	0.0603521	0.823301
AT1G80110	4	AT1G80110	PP2-B11	2.07433	6.2127	2.19507	5.91704	2.8684	5.51184	2.88261	6.05506	0.000976035	0.000900164	0.00995677	0.00719904	0.037641	0.943327
AT1G80130	4	AT1G80130	AT1G80130	4.93431	127.009	4.42424	115.944	3.49303	117.948	2.14625	164.295	0.000299468	0.000274243	0.00333213	0.00203248	0.00958081	0.984481
AT1G80820	4	AT1G80820	CCR2	2.52742	8.27642	2.33269	8.47277	2.51009	9.62722	1.9289	7.35195	0.00319119	0.0029902	0.0271566	0.0287265	0.201534	0.736402
AT2G00340	4	AT2G00340	AT2G00340	1.60463	4.84313	1.35676	4.10766	1.17221	4.37392	1.33685	3.68564	0.00221146	0.00205787	0.0203246	0.0182078	0.110977	0.846222
AT2G00740	4	AT2G00740	AT2G00740	0.128609	0.412545	0.147116	0.335865	0.184291	0.473064	0.128707	0.349841	0.000439835	0.000403531	0.00478245	0.00304973	0.0147509	0.976574
AT2G02390	4	AT2G02390	GSTZ1	42.5657	140.993	43.3817	114.726	31.3236	148.955	46.7477	153.583	0.00216568	0.00201465	0.0199741	0.0177615	0.10763	0.850454
AT2G02700	4	AT2G02700	AT2G02700	0.0647523	0.217233	0.0579237	0.206298	0.0776943	0.0335447	0.0497977	0.0630233	0.000437021	0.000400936	0.00475384	0.00302903	0.0146437	0.976735
AT2G02990	4	AT2G02990	RNS1	2.27414	96.898	2.44251	86.496	1.76718	84.2619	1.95741	104.18	7.7598e-05	7.07385e-05	0.000915246	0.000499938	0.00221897	0.996218
AT2G04040	4	AT2G04040	DTX1	6.53706	35.5929	8.20281	33.9919	5.98505	26.1386	11.9708	26.1436	0.00153253	0.00141944	0.0148647	0.0119036	0.0667239	0.903556
AT2G04060	4	AT2G04060	AT2G04060	0	0.308129	0	0.238714	0	0.034652	0.006487	0.022357	0.00634429	0.00552651	0.151917	0.0257759	0.0754431	0.734993
AT2G04160	4	AT2G04160	AIR3	24.4591	117.516	14.7683	88.3583	24.6233	85.0854	15.005	85.4152	0.00727651	0.00630996	0.190164	0.0283733	0.08065	0.687226
AT2G04190	4	AT2G04190	AT2G04190	0	0.0822967	0	0.121134	0	0.274793	0.0179203	0.23366	0.000467082	0.000428667	0.0050585	0.00325082	0.0157956	0.974999
AT2G04350	4	AT2G04350	LACS8	12.0776	36.5941	11.33	33.7211	15.2092	32.8674	13.5091	34.8742	3.47216e-05	3.15512e-05	0.000427098	0.000215834	0.000920889	0.99837
AT2G04450	4	AT2G04450	NUDT6	2.06017	8.30668	1.43706	7.10264	1.37888	15.4334	1.0224	16.4994	0.000842299	0.000755365	0.012451	0.00454435	0.0168087	0.964598
AT2G04460	4	AT2G04460	AT2G04460	3.27555	15.5766	3.00683	13.9314	2.59131	13.331	2.93776	14.3873	7.12778e-05	6.49618e-05	0.00084325	0.000458014	0.00202691	0.996536
AT2G05070	4	AT2G05070	LHCB2.2	24.0011	69.7583	16.9151	54.7864	325.616	274.759	203.402	143.665	0.00898525	0.007715	0.288668	0.0321058	0.0860361	0.57649
AT2G05720	4	AT2G05720	AT2G05720	0.0136717	1.04914	0	0.984279	0	0	0	0.116485	0.000510979	0.000469187	0.00549986	0.00357714	0.017506	0.972437
AT2G06045	4	AT2G06045	AT2G06045	0.093735	5.20116	0.0288427	5.10384	0.0773963	0.335931	0	0.524059	0.00150851	0.00139694	0.0146612	0.0116922	0.065347	0.905394
AT2G14288	4	AT2G14288	AT2G14288	0.008866	0.304791	0	0.219439	0	0.0140467	0	0.0740767	0.0037038	0.00326618	0.0712753	0.0168864	0.0539666	0.850902
AT2G14290	4	AT2G14290	AT2G14290	0.0594527	6.40075	0.070821	5.5002	0.197625	0.704186	0.0548153	1.41729	0.000192836	0.000174236	0.00256172	0.0011265	0.00450323	0.991441
AT2G14960	4	AT2G14960	GH3.1	0.63133	7.71595	0.349779	6.26043	0.402372	0.306416	0.377074	0.640739	0.00218805	0.00194461	0.0370918	0.0107681	0.0366697	0.911338
AT2G15780	4	AT2G15780	AT2G15780	0.102222	6.59507	0.116775	5.71481	0.015605	2.52779	0	2.95044	0.000100471	9.09684e-05	0.00129719	0.000600286	0.00245583	0.995455
AT2G16700	4	AT2G16700	ADF5	7.8283	24.5751	7.21795	18.4647	9.55346	43.2386	6.14494	25.1302	0.00961766	0.00821455	0.348322	0.032846	0.0855142	0.515485
AT2G17280	4	AT2G17280	AT2G17280	11.4325	74.5763	11.3548	76.3415	9.08553	71.9719	8.58262	75.4504	0.0034851	0.00327352	0.0288909	0.0323962	0.240086	0.691869
AT2G17660	4	AT2G17660	AT2G17660	0.416948	2.94983	1.23747	2.6583	0.551736	4.43643	0.54088	3.92159	5.61481e-05	5.11392e-05	0.000669971	0.000358138	0.00157189	0.997293
AT2G18180	4	AT2G18180	AT2G18180	0.162697	4.96648	0.474275	4.81788	0.159329	0.206024	0.707565	1.031	0.00152647	0.00141376	0.0148134	0.0118502	0.0663752	0.904021
AT2G20470	4	AT2G20470	AT2G20470	0.046495	0.230903	0.0618587	0.198653	0.064332	0.323972	0.0474937	0.291203	0.00415642	0.00394687	0.0307652	0.044914	0.446223	0.469994
AT2G21590	4	AT2G21590	APL4	3.78938	29.3894	2.96429	30.2071	3.53425	24.5464	3.1368	42.869	0.0039161	0.0036953	0.0309232	0.0387385	0.321533	0.601194
AT2G23010	4	AT2G23010	SCPL9	6.68337	27.7321	8.2795	24.4466	5.72442	35.5355	5.00726	29.8173	0.000102882	9.31453e-05	0.00132956	0.000614236	0.00251096	0.995349
AT2G23096	4	AT2G23096	P4H13	0	0.383654	0	0.276466	0	0	0	0.018699	0.00961123	0.00820959	0.347553	0.0328423	0.0855347	0.516249
AT2G23170	4	AT2G23170	GH3.3	8.01102	125.968	6.41246	131.253	5.31774	8.25545	4.07371	12.7445	0.00384739	0.00362722	0.030666	0.0375961	0.304931	0.619333
AT2G23260	4	AT2G23260	UGT84B1	0	0.35886	0	0.417507	0.0132113	0.042401	0	0.0667887	0.00395689	0.00373598	0.0310546	0.0394593	0.33262	0.589173
AT2G23330	4	AT2G23330	AT2G23330	1.74654	5.26178	1.63138	4.58624	2.28987	2.92729	2.30749	4.0335	0.000592334	0.000532426	0.0084677	0.00327381	0.0123901	0.974744
AT2G24000	4	AT2G24000	scpl22	0	0.150746	0	0.0941823	0.00689733	0.0625527	0	0.048356	0.000463896	0.000425727	0.00502631	0.00322724	0.0156727	0.975184
AT2G24010	4	AT2G24010	scpl23	0.272474	0.874558	0.264645	0.698678	0.307024	1.41389	0.265976	1.17959	0.00556427	0.00486464	0.124573	0.0233759	0.070123	0.7715
AT2G24100	4	AT2G24100	ASG1	4.25772	20.9836	4.21065	21.3356	4.27693	14.8183	4.25413	15.8756	0.00346294	0.00325208	0.0287673	0.0321067	0.236866	0.695545
AT2G24560	4	AT2G24560	AT2G24560	0.119797	0.597542	0.176065	0.488042	0.0881637	0.541737	0.0756533	0.284469	0.00863554	0.00743209	0.263681	0.0314904	0.0855206	0.60324
AT2G24681	4	AT2G24681	AT2G24681	0.168583	0.861581	0.348253	0.888295	0.202076	0.504364	0.0287973	0.571123	0.000184385	0.000168533	0.00210175	0.0012243	0.0056245	0.990697
AT2G24850	4	AT2G24850	TAT3	0.376274	59.7161	0.278794	46.7631	0.33781	20.0456	0.499987	25.2015	0.00241209	0.00214105	0.0417013	0.0117248	0.0395075	0.902513
AT2G25440	4	AT2G25440	RLP20	0.124503	1.21917	0.0163693	1.05155	0.271179	0.448567	0.0974403	0.663587	0.000193851	0.00017515	0.00257587	0.0011322	0.00452509	0.991398
AT2G25460	4	AT2G25460	AT2G25460	0.55119	3.58342	0.842502	2.51657	1.08272	1.47469	1.26437	2.03449	0.00905826	0.0077736	0.294409	0.03222	0.0860878	0.570451
AT2G26130	4	AT2G26130	AT2G26130	0.0201833	0.176398	0.0506923	0.276785	0.0444307	0.0526167	0	0.00958033	0.00120913	0.00108124	0.0186467	0.00633352	0.0227942	0.949935
AT2G26380	4	AT2G26380	AT2G26380	0.014142	0.945507	0.0177053	0.862847	0.0717923	0.22742	0.0586277	0.373662	0.000100437	9.16247e-05	0.00117355	0.000652404	0.0029226	0.995059
AT2G26660	4	AT2G26660	SPX2	13.9777	38.4169	12.1889	39.7019	12.788	37.5364	11.4641	41.0938	0.00403129	0.00381096	0.0312335	0.0408984	0.356509	0.563517
AT2G27080	4	AT2G27080	AT2G27080	4.41536	26.85	8.34055	24.4764	10.5811	21.3167	6.302	20.13	0.000168945	0.000154373	0.00193324	0.00111789	0.00511499	0.991511
AT2G27535	4	AT2G27535	AT2G27535	0.212694	1.59046	0.185509	1.13584	0.126559	1.79	0.0295577	1.58343	0.00843418	0.00726783	0.250795	0.0310931	0.0850554	0.617354
AT2G27690	4	AT2G27690	CYP94C1	0.439173	7.33398	1.53273	7.59389	0.673627	2.06752	1.3794	2.67707	0.00365723	0.00344075	0.0298007	0.0347392	0.267492	0.66087
AT2G28120	4	AT2G28120	AT2G28120	1.56729	10.6648	2.28037	10.3583	2.2566	10.8848	3.52776	9.96753	0.00196019	0.00182095	0.018369	0.0157973	0.0933035	0.868749
AT2G28400	4	AT2G28400	AT2G28400	3.90522	11.9287	3.1804	10.2153	7.52794	9.97257	4.44701	10.2974	0.00191091	0.00170102	0.0315909	0.00955652	0.0330005	0.92224
AT2G28700	4	AT2G28700	AGL46	0.166802	0.840376	0.388468	0.780324	0.273261	0.796988	0.240388	0.90721	0.000284442	0.000260425	0.00317381	0.00192555	0.00904914	0.985307
AT2G29370	4	AT2G29370	AT2G29370	1.76136	5.79132	1.56531	5.42741	0.997025	6.653	0.992747	5.68563	0.00081627	0.000751779	0.00846676	0.0059221	0.0303106	0.953733
AT2G29380	4	AT2G29380	HAI3	0.0803163	3.0051	0.0775	2.00277	0.017628	1.02927	0.0405093	0.832469	0.00889468	0.00764206	0.281824	0.0319567	0.0859429	0.58374
AT2G29460	4	AT2G29460	GSTU4	2.92495	29.7191	3.02386	25.7316	3.34056	17.787	4.75336	19.2859	0.000236626	0.000213639	0.00317691	0.00137099	0.00543525	0.989567
AT2G29470	4	AT2G29470	GSTU3	0.0689703	2.88087	0.0525687	2.26674	0.105179	1.9031	0.110539	2.31492	0.00167382	0.00149213	0.02706	0.00849386	0.0297098	0.93157
AT2G29650	4	AT2G29650	PHT4%3B1	11.59	31.5987	10.2728	27.3406	29.2226	27.8263	29.1661	34.0627	4.19687e-05	3.80947e-05	0.000523854	0.000257732	0.00108537	0.998053
AT2G29670	4	AT2G29670	AT2G29670	21.2609	78.2329	16.8404	83.3888	21.9342	38.921	18.8245	74.7832	0.00260701	0.00243249	0.0232446	0.0222127	0.14263	0.806873
AT2G30540	4	AT2G30540	AT2G30540	3.60332	14.9335	3.34528	12.5978	3.61818	13.6734	2.41004	11.519	0.00173601	0.00154698	0.028233	0.00877506	0.0305874	0.929122
AT2G30550	4	AT2G30550	AT2G30550	6.75783	25.4298	5.77178	23.7534	7.08923	21.2374	6.07528	26.382	0.000341558	0.000312974	0.00377227	0.0023341	0.011093	0.982146
AT2G31425	4	AT2G31425	AT2G31425	0	1.11594	0	1.09991	0.0126477	0.253055	0.0129287	0.431835	0.00149335	0.00138275	0.0145324	0.0115592	0.0644843	0.906548
AT2G32150	4	AT2G32150	AT2G32150	11.9347	61.8755	12.8874	57.2617	19.5241	31.9792	18.9914	26.1906	0.000767159	0.000706233	0.0080006	0.0055363	0.0281444	0.956845
AT2G32190	4	AT2G32190	AT2G32190	2.52656	12.7974	2.55412	13.5486	3.64628	11.5353	4.59944	9.50953	0.00415119	0.00393882	0.0309709	0.0443584	0.430193	0.486388
AT2G32610	4	AT2G32610	CSLB01	0.153989	0.604963	0.0876547	0.592093	0.329047	0.0777537	0.144296	0.116237	3.87082e-05	3.51463e-05	0.000481105	0.000238546	0.00100836	0.998198
AT2G32830	4	AT2G32830	PHT1%3B5	0.239505	4.42124	0.157811	4.01129	0.309253	4.01709	0.341695	5.37607	0.000149865	0.000136884	0.00172372	0.000987114	0.00449287	0.99251
AT2G33020	4	AT2G33020	RLP24	0.091718	1.07801	0.0976767	1.01664	0.0847553	0.661695	0.147591	0.480461	0.000601672	0.000552999	0.00639921	0.00426025	0.0211448	0.967041
AT2G33380	4	AT2G33380	RD20	2.0678	64.1327	1.94953	53.388	2.01405	50.4648	1.80817	53.5755	0.000631195	0.000567137	0.00907358	0.00347446	0.0130984	0.973155
AT2G34070	4	AT2G34070	TBL37	14.9735	47.5347	15.022	50.2494	13.9498	28.027	22.0045	42.0542	0.00390971	0.00368895	0.030901	0.0386288	0.319889	0.602982
AT2G34355	4	AT2G34355	AT2G34355	3.48744	12.9358	3.32032	11.5847	3.27439	7.9533	4.76429	8.39852	3.89884e-05	3.53997e-05	0.000484791	0.00024019	0.00101493	0.998186
AT2G34500	4	AT2G34500	CYP710A1	0.961764	3.91008	1.21349	4.06452	1.91442	1.29077	2.46209	2.10097	0.00405087	0.00383094	0.0312614	0.0413165	0.363978	0.555562
AT2G34600	4	AT2G34600	JAZ7	0.789018	42.0363	2.07163	30.5699	1.67296	6.7064	1.95779	7.58032	0.0055265	0.00483245	0.123336	0.0232548	0.0698439	0.773206
AT2G35060	4	AT2G35060	KUP11	7.00657	29.0115	7.9506	25.2046	9.57097	20.4346	8.69114	29.3119	0.0039707	0.00374981	0.0310946	0.0397126	0.336644	0.584828
AT2G35290	4	AT2G35290	AT2G35290	0.894697	2.72371	1.29323	2.51697	1.76989	3.82979	1.40676	4.28654	0.000420896	0.000386067	0.00458957	0.00291063	0.0140325	0.97766
AT2G35980	4	AT2G35980	YLS9	0.967692	6.3048	0.725374	6.59475	1.55424	1.74377	0.826902	2.35435	0.00382911	0.00360919	0.0305915	0.0373044	0.30086	0.623806
AT2G36020	4	AT2G36020	HVA22J	0	0.62177	0	0.617638	0	0.367222	0.0111753	0.242534	0.0041454	0.00393166	0.0310604	0.0440312	0.421596	0.495235
AT2G36450	4	AT2G36450	HRD	0	0.19713	0	0.139171	0	0.018857	0	0.121331	0.00560188	0.00489667	0.125811	0.0234961	0.0703989	0.769795
AT2G36760	4	AT2G36760	UGT73C2	0	0.254164	0.086463	0.217657	0.0385057	0.196711	0.025135	0.364988	0.000161172	0.000145716	0.00212286	0.000947845	0.00381499	0.992807
AT2G37060	4	AT2G37060	NF-YB8	10.6151	30.688	10.8578	28.6149	5.96807	28.1505	6.67885	25.3904	0.000686539	0.000631534	0.00722653	0.00490998	0.0246766	0.961869
AT2G37760	4	AT2G37760	AKR4C8	19.5614	139.741	25.0563	144.696	18.8228	139.028	26.379	137.278	0.00267743	0.00249942	0.0237431	0.0229561	0.148851	0.799273
AT2G37770	4	AT2G37770	ChlAKR	6.80752	231.694	8.4699	191.345	7.11325	126.456	14.9242	126.884	0.000553627	0.000497832	0.00786932	0.00307271	0.011676	0.976331
AT2G37805	4	AT2G37805	AT2G37805	0	1.31385	0	1.06806	0.033189	0.169669	0	0.449543	0.00194136	0.00172782	0.0321846	0.00969124	0.0334128	0.921042
AT2G37880	4	AT2G37880	AT2G37880	0.551975	1.74768	0.49238	1.62866	0.819003	0.566353	0.61738	0.809657	5.10207e-05	4.64564e-05	0.000610972	0.000324435	0.00141911	0.997548
AT2G38240	4	AT2G38240	AT2G38240	0.466151	64.7496	0.43123	60.5769	0.254447	6.5932	0.109147	16.0027	0.000864703	0.000796727	0.00892266	0.00630569	0.0324868	0.950623
AT2G38540	4	AT2G38540	LP1	1093.14	3186.21	1201.19	2904.1	1113.27	5283.06	1071.24	4603.71	3.82266e-05	3.47111e-05	0.000474759	0.000235727	0.000997116	0.998219
AT2G38760	4	AT2G38760	ANNAT3	3.57365	11.0404	3.4789	8.53505	3.84126	6.53668	2.97467	6.002	0.00837514	0.00721951	0.247187	0.0309715	0.0848989	0.621348
AT2G39050	4	AT2G39050	EULS3	7.4386	41.3399	8.62159	38.8257	8.8228	37.0502	7.32543	46.1087	0.000697436	0.000641626	0.00733182	0.00499412	0.0251389	0.961196
AT2G39420	4	AT2G39420	AT2G39420	6.53129	24.1807	7.40549	19.5183	6.34466	17.6005	5.48426	13.6588	0.00446316	0.00392178	0.0913029	0.0196644	0.0611688	0.819479
AT2G39800	4	AT2G39800	P5CS1	17.0082	159.2	13.2094	169.107	30.2691	115.776	25.4637	197.181	0.00409164	0.00387309	0.0312757	0.0422777	0.382297	0.536185
AT2G40200	4	AT2G40200	AT2G40200	0.37552	1.25586	0.334909	1.06337	0.368652	1.99847	0.327032	1.85707	0.00884313	0.00760043	0.278054	0.0318684	0.0858764	0.587758
AT2G41260	4	AT2G41260	M17	0.123353	0.651751	0.166902	0.724939	0.183897	1.30351	0.25579	0.809433	0.000513769	0.000462186	0.00725855	0.00286428	0.0109312	0.97797
AT2G42060	4	AT2G42060	AT2G42060	1.15213	3.77184	1.16634	3.80156	0.980775	2.13277	0.859054	2.73968	0.0033384	0.00313182	0.0280496	0.0305214	0.219806	0.715153
AT2G42540	4	AT2G42540	COR15A	27.7034	100.362	7.63512	57.1638	100.183	104.028	21.1042	116.506	0.000556353	0.000511103	0.00595185	0.00391742	0.0193089	0.969754
AT2G43020	4	AT2G43020	PAO2	11.9382	48.7678	10.42	45.8761	22.9755	42.1283	14.1402	45.0032	0.000581989	0.000534799	0.0062054	0.004111	0.0203431	0.968224
AT2G43530	4	AT2G43530	AT2G43530	72.0253	270.15	58.9033	211.32	69.3408	473.48	50.1999	317	0.00720679	0.00625169	0.187045	0.0281902	0.0803068	0.691
AT2G43570	4	AT2G43570	CHI	3.9679	30.0273	2.87013	25.975	5.83822	76.9186	3.757	72.5939	0.000264933	0.000239089	0.00357937	0.00152759	0.00602671	0.988362
AT2G43820	4	AT2G43820	UGT74F2	27.4983	184.774	32.607	181.573	29.2003	114.136	51.1985	158.94	0.00221871	0.00206472	0.02038	0.0182789	0.111513	0.845545
AT2G44460	4	AT2G44460	BGLU28	2.14407	81.5464	2.90138	74.8667	2.15104	76.157	2.1477	111.476	0.0003656	0.000335111	0.00402159	0.00250773	0.0119716	0.980798
AT2G44480	4	AT2G44480	BGLU17	0.672428	1.62108	0.864815	1.74246	0.826565	3.79591	0.876563	3.13331	0.0016294	0.00151019	0.015678	0.0127636	0.0723944	0.896024
AT2G45130	4	AT2G45130	SPX3	1.30299	14.4226	0.87041	15.0882	1.44243	16.9637	1.14561	21.1579	0.00405674	0.00383695	0.0312676	0.0414464	0.366356	0.553037
AT2G45570	4	AT2G45570	CYP76C2	0.46367	6.33589	0.420994	6.72458	0.46223	3.85322	0.33995	5.69082	0.00407131	0.00385196	0.0312776	0.0417798	0.372591	0.546428
AT2G45760	4	AT2G45760	BAP2	0.260591	2.16264	0.18366	1.57902	0.319316	2.38952	0.404928	2.37415	0.00809668	0.00699072	0.231063	0.03037	0.0840501	0.63943
AT2G46270	4	AT2G46270	GBF3	5.25784	22.446	4.93829	23.3279	5.00889	12.3668	5.22478	16.9809	0.00399895	0.00377822	0.0311676	0.0402486	0.3454	0.575407
AT2G46880	4	AT2G46880	PAP14	1.27257	48.4252	0.674151	50.4304	1.02651	34.9097	0.925462	57.8654	0.00368599	0.00346882	0.0299426	0.0351498	0.272572	0.655181
AT2G47190	4	AT2G47190	MYB2	0.0863977	1.58912	0	1.32069	0.143722	0.821497	0.0127573	0.876183	0.00219012	0.00194642	0.0371337	0.010777	0.0366964	0.911256
AT2G47950	4	AT2G47950	AT2G47950	0.62981	1.7674	0.567297	1.60379	0.450262	2.06576	0.297305	1.64334	0.000146906	0.000132859	0.00192689	0.000866796	0.00350056	0.993426
AT2G48090	4	AT2G48090	AT2G48090	2.37912	7.91214	3.63803	5.50076	3.16435	9.68573	2.38357	8.19186	6.29408e-05	5.73441e-05	0.000747928	0.000402896	0.00177535	0.996954
AT3G00800	4	AT3G00800	AT3G00800	2.58679	11.8225	7.45839	12.9382	5.42746	2.98584	8.03998	3.30609	0.00370617	0.00348853	0.0300401	0.0354418	0.276239	0.651085
AT3G00810	4	AT3G00810	AT3G00810	0.29357	3.06469	0.500474	1.90621	0.298572	4.04986	0.35732	5.24468	0.00137713	0.00127406	0.0135354	0.0105496	0.0580204	0.915243
AT3G01420	4	AT3G01420	DOX1	31.551	108.265	31.1054	90.62	35.8394	124.545	28.0089	134.107	0.00251955	0.00223514	0.0439647	0.0121768	0.0408306	0.898273
AT3G01455	4	AT3G01455	AT3G01455	0.0162023	0.538672	0	0.538574	0.0430097	0	0	0.160344	0.00193341	0.00179574	0.0181561	0.0155459	0.0915158	0.871053
AT3G01630	4	AT3G01630	AT3G01630	0.131809	0.703466	0.213271	0.707168	0.166683	0.0448943	0.292502	0.147144	0.00294316	0.00275267	0.0255608	0.0258572	0.174298	0.768589
AT3G01840	4	AT3G01840	LYK2	0.100263	1.10809	0.0928303	0	0.237439	0.355289	0.21908	0.151542	0.000511013	0.000459721	0.00721653	0.00284981	0.0108793	0.978084
AT3G01970	4	AT3G01970	WRKY45	2.77099	14.1461	2.79024	12.9535	3.42025	18.4269	3.21196	16.058	0.000202998	0.00018561	0.00230371	0.00135325	0.00624572	0.989709
AT3G02040	4	AT3G02040	SRG3	53.7146	151.518	28.6398	125.554	48.8724	143.771	40.3496	153.99	0.00143125	0.0012779	0.0225907	0.00737969	0.0261827	0.941138
AT3G02515	4	AT3G02515	SADHU6-1	0.716218	1.0781	0.509452	0.997596	0.806332	0.670201	0.625659	0.64312	3.63813e-05	3.30849e-05	0.000442944	0.000228108	0.000982422	0.998277
AT3G02590	4	AT3G02590	AT3G02590	0.04447	0.699532	0.12125	0.681234	0.119923	0.222044	0.0122457	0.346639	0.00160392	0.00148631	0.0154652	0.0125362	0.0708839	0.898025
AT3G03260	4	AT3G03260	HDG8	0.822981	2.31029	0.646044	1.85244	0.993234	2.431	0.906398	3.11125	0.00963015	0.00822416	0.349831	0.0328527	0.085473	0.513989
AT3G03310	4	AT3G03310	LCAT3	6.19541	18.9217	6.02573	17.5872	6.49696	14.7514	5.77943	15.5395	0.000195214	0.000178467	0.0022194	0.00129924	0.00598502	0.990123
AT3G03530	4	AT3G03530	NPC4	1.18997	3.6443	1.28838	3.59479	1.1128	4.05602	0.92128	6.01517	0.00272766	0.0025472	0.0240945	0.0234925	0.153413	0.793725
AT3G03640	4	AT3G03640	BGLU25	8.79098	33.235	9.40411	34.045	7.90865	42.703	8.43057	46.9828	0.0035319	0.00331888	0.0291475	0.033016	0.247095	0.683891
AT3G03790	4	AT3G03790	AT3G03790	12.8624	39.8266	10.372	41.1977	13.0926	19.9499	13.2583	30.9968	0.00383067	0.00361073	0.030598	0.0373291	0.301203	0.623428
AT3G04000	4	AT3G04000	AT3G04000	3.35606	79.7709	3.93729	50.9469	3.98413	42.719	6.9312	36.3423	0.00766358	0.00663239	0.208417	0.0293536	0.0824076	0.665526
AT3G04050	4	AT3G04050	AT3G04050	0.372267	2.15661	0.225683	1.48839	0.354902	1.45656	0.484927	2.18712	0.00958931	0.00819268	0.344971	0.0328291	0.085601	0.518817
AT3G04420	4	AT3G04420	NAC048	0.636347	1.77028	0.916624	1.61853	0.79627	1.98009	0.933033	1.33376	6.33851e-05	5.74636e-05	0.000804338	0.000384029	0.00159421	0.997097
AT3G05630	4	AT3G05630	PLDP2	2.63164	16.76	1.97693	17.0199	2.64131	11.0491	2.58453	18.8772	0.00352703	0.00331416	0.0291211	0.032951	0.246352	0.684734
AT3G05640	4	AT3G05640	AT3G05640	3.12974	21.3682	2.53456	16.2932	7.96337	16.6428	10.1165	18.5842	0.00862287	0.00742178	0.262842	0.0314662	0.0854947	0.604153
AT3G06490	4	AT3G06490	MYB108	0.346723	2.92798	0.276929	2.52503	0.321136	1.10267	0.264171	1.22609	0.000435035	0.000391706	0.00606873	0.00244829	0.00942979	0.981226
AT3G07255	4	AT3G07255	AT3G07255	0.0324173	3.56917	0	2.95669	0.0245587	0.531594	0	1.48661	0.000678505	0.000609369	0.00981798	0.00371712	0.0139494	0.971228
AT3G08750	4	AT3G08750	AT3G08750	0	0.305419	0.0146117	0.2911	0.007914	0.00963267	0	0.103301	0.000654351	0.000601735	0.0069143	0.00466238	0.0233227	0.963844
AT3G09525	4	AT3G09525	AT3G09525	0	2.48275	0	2.55847	0	0.285689	0.0317073	1.34905	0.000299451	0.000274228	0.00333195	0.00203236	0.0095802	0.984482
AT3G09922	4	AT3G09922	IPS1	11.4992	37.8938	8.02513	30.3108	7.98397	70.7022	6.91193	100.571	0.0010018	0.000897239	0.0150954	0.0053324	0.0194765	0.958197
AT3G10450	4	AT3G10450	SCPL7	4.77857	15.0586	4.85137	13.8633	4.16413	11.2521	4.04502	14.0933	3.96581e-05	3.60801e-05	0.000480148	0.000249832	0.00108157	0.998113
AT3G10510	4	AT3G10510	AT3G10510	0	0.486372	0	0.446107	0.0264817	0.0548323	0	0.184983	0.00288721	0.00255637	0.0519705	0.013691	0.0451817	0.883713
AT3G10680	4	AT3G10680	AT3G10680	0.2562	1.14527	0.460982	1.03788	0.391368	1.13592	0.62609	1.03923	0.000253816	0.000232276	0.00284908	0.00170888	0.0079792	0.986977
AT3G11340	4	AT3G11340	UGT76B1	15.3856	90.1802	15.5575	62.7894	12.9914	49.9714	12.4554	45.2856	0.00972868	0.00829935	0.362518	0.0328876	0.0850783	0.501488
AT3G11580	4	AT3G11580	AT3G11580	1.57426	4.80047	2.68092	3.75012	1.73149	7.14167	1.31841	5.76587	0.00246298	0.00218563	0.042769	0.0119394	0.0401371	0.900506
AT3G12145	4	AT3G12145	FLR1	13.2072	90.9951	14.5184	67.224	11.263	68.7401	12.0818	75.8869	0.00703143	0.00610489	0.179403	0.0277213	0.0794092	0.70033
AT3G12320	4	AT3G12320	AT3G12320	0.109165	3.64964	0.221781	3.67259	0.4394	1.52274	0.282265	1.6075	5.78286e-05	5.24395e-05	0.00073133	0.000351337	0.00146277	0.997344
AT3G12410	4	AT3G12410	AT3G12410	0.144537	0.468153	0.114373	0.437998	0.168246	0.53149	0.15489	0.705951	0.000438196	0.00040202	0.00476579	0.00303767	0.0146885	0.976668
AT3G13784	4	AT3G13784	CWINV5	0.126684	8.11173	0.168591	8.4574	0.203428	4.627	0.10037	11.1315	0.00392384	0.003703	0.0309495	0.0388724	0.323553	0.598998
AT3G14700	4	AT3G14700	AT3G14700	0.696517	2.53864	1.15805	2.07676	1.18299	2.37059	0.835175	2.48648	0.0036637	0.00323143	0.0702756	0.0167346	0.0535613	0.852533
AT3G15270	4	AT3G15270	SPL5	0.273224	0.795081	0.416568	0.502331	0.293291	0.295029	0.298162	0.406968	0.00397301	0.0034991	0.0781325	0.017892	0.0566208	0.839883
AT3G15280	4	AT3G15280	AT3G15280	0	0.367695	0	0.2589	0	0.209099	0	0	0.00053497	0.000481149	0.00758273	0.00297532	0.0113286	0.977097
AT3G15500	4	AT3G15500	NAC3	0.701723	17.761	1.45975	13.2653	2.87885	5.72703	2.2391	5.12711	0.00487916	0.0042791	0.103231	0.0211104	0.0647526	0.801747
AT3G15536	4	AT3G15536	AT3G15536	0.120817	0.573347	0	0.480261	0.0806693	4.14021	0	3.44433	0.00132292	0.00118205	0.0206493	0.00687271	0.0245502	0.945423
AT3G15650	4	AT3G15650	AT3G15650	5.66775	24.8705	6.52327	24.7717	4.39552	16.7777	4.37926	17.9497	0.000413312	0.000379075	0.0045121	0.00285508	0.0137466	0.978094
AT3G15740	4	AT3G15740	AT3G15740	0.14901	0.78033	0.143492	0.774933	0.231748	0.544713	0.331068	0.418426	0.0012773	0.00118082	0.0126651	0.00969641	0.0526745	0.922506
AT3G15870	4	AT3G15870	AT3G15870	0	0.285801	0	0.308185	0	0.118797	0.060334	0.175474	0.000427713	0.000385146	0.00595924	0.00240931	0.009288	0.981531
AT3G15990	4	AT3G15990	SULTR3%3B4	2.62484	12.7139	2.3535	11.8461	1.99495	9.7568	2.11097	11.4631	0.000682641	0.000627924	0.00718882	0.00487991	0.0245117	0.962109
AT3G16210	4	AT3G16210	AT3G16210	0.149949	0.416647	0.1795	0.363692	0.278195	0.643926	0.143159	0.406618	0.00135234	0.00120809	0.0211732	0.00701099	0.0249972	0.944258
AT3G16330	4	AT3G16330	AT3G16330	5.11264	16.4043	4.87315	14.3005	3.55821	19.1433	3.32604	17.2833	0.000708986	0.000636563	0.0103015	0.00387254	0.0144915	0.969989
AT3G17520	4	AT3G17520	AT3G17520	0.693251	3.95276	0.378301	3.18203	0.308629	2.49939	0.139572	3.95825	0.00352227	0.00310881	0.0667939	0.0161952	0.0521115	0.858268
AT3G17690	4	AT3G17690	CNGC19	0.316813	1.40476	0.337031	1.26783	0.276961	1.55721	0.283888	1.38335	0.000101811	9.21782e-05	0.00131517	0.000608039	0.00248648	0.995396
AT3G17790	4	AT3G17790	PAP17	30.5485	108.264	18.1012	109.973	21.0979	109.106	16.4395	123.099	0.00368123	0.00346417	0.0299193	0.0350814	0.271719	0.656135
AT3G19610	4	AT3G19610	AT3G19610	0	0.0333953	0	0.0482607	0	0	0	0	0.000710111	0.000653365	0.00745402	0.00509219	0.0256792	0.960411
AT3G20660	4	AT3G20660	OCT4	3.439	9.53102	3.41625	9.09786	3.36692	8.09446	3.95165	9.15164	0.000897832	0.000827491	0.00923236	0.00656984	0.0339984	0.948474
AT3G21370	4	AT3G21370	BGLU19	0.13977	0.545749	0.304491	0.788029	0.116539	0.56119	0.265243	0.897413	0.00413567	0.00392044	0.031148	0.0436128	0.411303	0.50588
AT3G21520	4	AT3G21520	DMP1	0.167552	1.05541	0.168914	0.798645	0.292364	3.45946	0.780621	4.45431	6.63553e-05	6.01488e-05	0.000843452	0.000401473	0.00166422	0.996964
AT3G21660	4	AT3G21660	AT3G21660	0.164203	2.06499	0.113342	1.32935	0.0493343	1.67745	0.0491803	1.35817	0.00949686	0.00812092	0.33466	0.0327596	0.0858282	0.529134
AT3G22090	4	AT3G22090	AT3G22090	0.057972	0.733885	0.652848	0.656588	0.259625	0.297694	0.147956	0.477534	0.00082378	0.000758747	0.0085377	0.00598138	0.0306454	0.953253
AT3G22275	4	AT3G22275	AT3G22275	0.0585227	3.87891	0	2.83599	0	0.183328	0.173001	0.132987	0.00592485	0.00517126	0.136767	0.0245096	0.0726877	0.75494
AT3G23250	4	AT3G23250	MYB15	1.29895	12.1031	0.850429	9.53228	1.39488	7.72651	0.285422	3.80759	0.00360399	0.00317969	0.0687975	0.0165077	0.0529533	0.854958
AT3G23560	4	AT3G23560	ALF5	7.13347	20.5996	5.13833	15.7243	6.48274	15.1986	5.49679	13.7133	0.00512115	0.00448635	0.110515	0.0219271	0.0667243	0.791226
AT3G23920	4	AT3G23920	BAM1	24.4218	81.0446	32.5842	73.6903	23.5224	54.9217	25.1745	63.6171	3.50859e-05	3.18975e-05	0.000428848	0.000219262	0.000940934	0.998344
AT3G24170	4	AT3G24170	GR1	41.0978	120.984	51.1343	117.596	33.5697	85.2612	37.7727	93.2862	0.0017641	0.00163658	0.0167898	0.0139806	0.0806098	0.885219
AT3G24310	4	AT3G24310	MYB305	0.160614	0.643349	0.122098	0.606373	0.171246	1.19877	0.226888	0.886891	0.00159683	0.00147967	0.0154059	0.0124731	0.0704663	0.898578
AT3G25010	4	AT3G25010	RLP41	1.29057	4.50752	0.442648	4.39594	1.19061	6.47725	0.832625	9.96011	0.00315197	0.00295256	0.0269114	0.0282607	0.196957	0.741766
AT3G25180	4	AT3G25180	CYP82G1	0	1.62507	0.00828733	1.4336	0.0367517	0.674075	0.0218973	0.389978	6.585e-05	6.0002e-05	0.000781236	0.000422106	0.0018629	0.996808
AT3G25240	4	AT3G25240	AT3G25240	2.27406	23.1172	0.645356	19.3885	2.40124	21.5432	1.34638	21.1216	0.000735178	0.000659921	0.0107193	0.00400554	0.0149536	0.968926
AT3G25260	4	AT3G25260	AT3G25260	0.016932	0.108926	0	0.120277	0.0244877	0.0537117	0.0212663	0.162546	0.000782119	0.000701762	0.0114737	0.00424264	0.0157732	0.967027
AT3G25655	4	AT3G25655	IDL1	0.481099	2.62803	0.25591	2.30989	0.281089	0.710544	0.19878	0.608019	0.000114869	0.000103965	0.00149104	0.000683396	0.00278351	0.994823
AT3G25770	4	AT3G25770	AOC2	263.783	1216.8	285.177	970.293	246.325	1275.98	212.973	1295.18	0.00417094	0.00367	0.0833412	0.0186167	0.0585007	0.8317
AT3G25990	4	AT3G25990	AT3G25990	0.170723	1.56155	0.394257	1.24503	0.436418	2.16648	0.330562	2.62176	0.00451487	0.00396627	0.0927467	0.019847	0.0616278	0.817297
AT3G26170	4	AT3G26170	CYP71B19	2.13175	4.72479	1.68009	4.73614	3.87033	7.94638	3.9981	10.1733	0.00400177	0.00378107	0.0311742	0.0403036	0.346319	0.57442
AT3G26690	4	AT3G26690	NUDX13	14.6702	45.6571	15.0698	40.1238	9.69949	40.3317	11.2835	32.6953	0.000730947	0.000656148	0.0106517	0.00398409	0.0148791	0.969098
AT3G26790	4	AT3G26790	FUS3	0.0370627	0.160769	0.0135523	0.114005	0	0.244265	0.0299693	0.280246	0.000693406	0.000637893	0.0072929	0.00496298	0.0249677	0.961445
AT3G26840	4	AT3G26840	PES2	2.422	17.3248	4.01367	17.8085	3.27863	14.2309	4.99086	18.3351	0.00360181	0.00338678	0.0295184	0.0339648	0.25815	0.671378
AT3G27250	4	AT3G27250	AT3G27250	0.890976	4.56061	0.230665	3.44363	1.07917	2.77081	0.519251	3.57366	0.00653421	0.00568684	0.159157	0.0263301	0.0766086	0.725683
AT3G27810	4	AT3G27810	MYB21	0	1.13082	0	1.08712	0.00870633	0.07276	0	0.183915	0.00116225	0.00103967	0.0178325	0.00610929	0.0220577	0.951799
AT3G28007	4	AT3G28007	SWEET4	0.391586	3.01139	0.39478	3.00594	0.481012	1.23311	0.549812	1.98063	0.0024439	0.00227775	0.0220647	0.0205278	0.128943	0.823743
AT3G28580	4	AT3G28580	AT3G28580	0.606232	4.03534	0.704576	4.18921	0.498633	4.14709	0.354225	4.33824	0.0039267	0.00370585	0.0309591	0.0389223	0.324311	0.598176
AT3G28600	4	AT3G28600	AT3G28600	0.051917	0.471362	0.0193643	0.446549	0.0484403	0.389718	0.0241067	0.574922	0.00141143	0.00130612	0.0138314	0.0108457	0.0599006	0.912705
AT3G29575	4	AT3G29575	AFP3	9.70367	26.4777	10.3586	26.5904	7.12382	20.9416	7.40943	22.2852	3.48951e-05	3.17218e-05	0.000426921	0.000217896	0.000934262	0.998354
AT3G43250	4	AT3G43250	AT3G43250	0	0.354845	0.033334	0.371545	0.0391127	0.121558	0.00508333	0.201571	0.00346938	0.00325831	0.0288034	0.0321906	0.237796	0.694482
AT3G43710	4	AT3G43710	AT3G43710	0.011556	0.690743	0	0.627677	0	0.0274637	0.00897167	0.076747	0.000406521	0.000372816	0.00444262	0.00280542	0.0134914	0.978481
AT3G44300	4	AT3G44300	NIT2	17.2014	398.352	18.7475	354.816	17.3766	498.242	16.5671	558.917	5.92304e-05	5.3707e-05	0.000749728	0.000359591	0.00149599	0.997282
AT3G44320	4	AT3G44320	NIT3	21.2135	106.026	27.6358	109.671	14.557	71.4312	15.6015	102.874	0.00386242	0.00364207	0.0307255	0.0378395	0.308377	0.615553
AT3G44510	4	AT3G44510	AT3G44510	2.23678	8.22236	1.71465	5.30462	1.97158	7.83488	2.0164	10.1974	0.00913532	0.00783525	0.30071	0.0323342	0.0861177	0.563867
AT3G44560	4	AT3G44560	FAR8	0	1.56473	0	1.53052	0	0.169156	0	0.304078	0.000791565	0.000728863	0.00823276	0.00572762	0.0292158	0.955303
AT3G44830	4	AT3G44830	AT3G44830	0	1.06719	0.038894	0.70323	0.070679	0.260765	0	0.291543	0.00848682	0.00731086	0.254075	0.0311996	0.0851875	0.61374
AT3G44860	4	AT3G44860	FAMT	0.734813	59.4633	0.773357	61.44	1.50792	8.13256	1.09741	8.66872	0.00344891	0.00323851	0.0286884	0.0319246	0.234859	0.697841
AT3G46070	4	AT3G46070	AT3G46070	0	0.344435	0	0.318452	0	0.141394	0	0.319298	0.000686559	0.000631552	0.00722672	0.00491013	0.0246775	0.961868
AT3G47380	4	AT3G47380	AT3G47380	1.78517	5.02775	1.84912	4.60018	2.04781	7.81084	1.65678	6.58752	6.16003e-05	5.61195e-05	0.000732564	0.000394053	0.0017351	0.997021
AT3G47420	4	AT3G47420	G3Pp1	16.892	56.6658	10.6739	55.0207	9.80336	36.9753	9.20453	50.8249	0.00163884	0.00151904	0.0157567	0.0128481	0.0729574	0.89528
AT3G47480	4	AT3G47480	AT3G47480	0.891921	5.72854	0.806711	4.37751	1.02215	6.36499	1.39627	6.28122	0.00498253	0.00436769	0.106311	0.0214615	0.0656049	0.797273
AT3G47590	4	AT3G47590	AT3G47590	9.69408	27.7254	12.5741	26.7117	9.00848	26.232	9.27049	28.5383	0.00146587	0.00135704	0.0142982	0.0113189	0.0629323	0.908628
AT3G48510	4	AT3G48510	AT3G48510	0.378077	2.42389	0.209626	1.79245	0.452953	1.70797	0.14394	1.72232	0.00737565	0.00639272	0.194684	0.0286304	0.0811244	0.681793
AT3G49070	4	AT3G49070	AT3G49070	0.136136	0.457174	0.177771	0.331273	0.223489	0.272933	0.192914	0.228408	0.00999382	0.00849251	0.409331	0.0327017	0.0829246	0.456557
AT3G49520	4	AT3G49520	AT3G49520	0.00856633	0.633711	0.0203443	0.706287	0.008551	0.073054	0	0.125149	0.00364595	0.00342975	0.0297441	0.0345798	0.265545	0.663055
AT3G49580	4	AT3G49580	LSU1	4.5854	17.2578	8.47265	17.8522	6.90888	35.75	0.952848	20.0103	0.00403481	0.00381454	0.0312393	0.040972	0.357804	0.562135
AT3G50610	4	AT3G50610	AT3G50610	0.741245	2.31446	0.374954	1.8283	0.256475	1.82015	0.0508683	0.875948	0.00722802	0.00626944	0.18799	0.0282462	0.0804121	0.689855
AT3G50770	4	AT3G50770	CML41	1.28356	15.3603	2.10263	16.416	1.33459	15.4976	3.54128	14.9752	0.0041566	0.00394782	0.0307057	0.0450424	0.450252	0.465896
AT3G50970	4	AT3G50970	LTI30	16.8748	55.606	18.5009	53.6113	18.4577	79.4174	14.7247	82.1817	0.00124939	0.00115477	0.0124194	0.00946011	0.0512129	0.924503
AT3G51450	4	AT3G51450	AT3G51450	4.24238	44.3389	3.73081	40.5488	4.90287	17.1552	3.22838	15.7022	0.000327722	0.000300239	0.00362812	0.00223462	0.0105923	0.982917
AT3G51810	4	AT3G51810	EM1	0.0497163	14.8289	0.0178383	13.7816	0.0379877	1.34779	0.0677207	1.79832	0.000441093	0.000404692	0.00479523	0.00305899	0.0147989	0.976501
AT3G51860	4	AT3G51860	CAX3	7.82712	77.0454	8.42837	78.9507	6.27734	39.8073	8.24312	55.7822	0.00344445	0.00323419	0.0286632	0.0318669	0.234225	0.698566
AT3G52748	4	AT3G52748	AT3G52748	2.52354	8.0583	4.77161	6.43348	2.24082	7.964	2.04737	6.03028	0.00592291	0.00516961	0.136699	0.0245037	0.0726744	0.75503
AT3G52820	4	AT3G52820	PAP22	0.335259	2.99331	0.198854	2.27889	0.32363	1.84181	0.318014	3.28468	0.00697139	0.00605454	0.17685	0.0275581	0.0790908	0.703475
AT3G53600	4	AT3G53600	AT3G53600	0.0700733	9.52144	0.157609	8.32579	0.120861	1.90589	0.0596583	2.47013	4.68226e-05	4.24852e-05	0.000587282	0.000286395	0.00120095	0.997836
AT3G53620	4	AT3G53620	PPa4	15.533	75.9918	14.9974	70.7399	13.3946	65.7818	13.5412	76.9404	0.000533191	0.000489703	0.00572165	0.00374335	0.0183841	0.971128
AT3G53790	4	AT3G53790	TRFL4	0	0.392513	0	0.358663	0	0	0	0.143421	0.00259168	0.00229825	0.0455033	0.0124778	0.0417053	0.895424
AT3G54700	4	AT3G54700	PHT1%3B7	0.0340123	2.60191	0.0283667	2.12026	0.010674	0.653356	0.00529733	1.37003	0.00049354	0.000444087	0.00695072	0.00275795	0.0105494	0.978804
AT3G55430	4	AT3G55430	AT3G55430	28.1011	80.4918	36.2617	83.6118	40.8102	65.2352	54.5019	71.6976	0.0040869	0.00386813	0.0312781	0.0421574	0.379905	0.538704
AT3G55970	4	AT3G55970	JRG21	0.500898	76.3212	0.543808	70.4311	0.599246	42.3837	0.524815	47.5674	0.000514885	0.000472794	0.00553893	0.00360631	0.0176598	0.972207
AT3G57260	4	AT3G57260	BGL2	0.966686	40.2702	0.329085	36.748	2.77828	209.178	2.02303	367.015	0.000153271	0.000140005	0.00176123	0.0010104	0.00460331	0.992332
AT3G58270	4	AT3G58270	AT3G58270	1.67795	4.73935	1.897	5.90423	1.64087	6.01922	1.42086	6.61437	0.00137367	0.00127083	0.0135055	0.0105199	0.057832	0.915498
AT3G59140	4	AT3G59140	ABCC10	5.59378	31.2061	5.78102	29.0936	4.98807	15.9157	7.43677	19.6362	0.000543844	0.000499544	0.00582766	0.00382332	0.0188083	0.970497
AT3G59740	4	AT3G59740	AT3G59740	0.0906247	0.69177	0.111084	0.752778	0.0943153	0.261188	0.07739	0.408285	0.00412206	0.00390543	0.0312168	0.0431389	0.400423	0.517194
AT3G60415	4	AT3G60415	AT3G60415	7.97001	77.7157	6.16866	78.0029	11.7431	53.8453	13.5903	61.2091	0.00292442	0.00273476	0.025436	0.0256472	0.172389	0.770869
AT3G60940	4	AT3G60940	AT3G60940	0.149043	1.05925	0.090519	0.836798	0.226275	1.04692	0.156234	0.973439	0.00745584	0.00645957	0.198415	0.0288353	0.0814961	0.677338
AT3G60966	4	AT3G60966	AT3G60966	0.0463373	0.472303	0.109157	0.418524	0.0670207	1.00512	0.0588	0.990695	5.3036e-05	4.82969e-05	0.000634176	0.000337674	0.00147908	0.997448
AT3G61111	4	AT3G61111	AT3G61111	0	0.344376	0	0.315279	0	0	0.0665107	0	0.000163055	0.000147413	0.00214881	0.000958514	0.00385628	0.992726
AT4G00975	4	AT4G00975	AT4G00975	0.7896	2.6197	1.09133	1.74353	0.796935	1.97491	1.11448	1.37794	0.00404325	0.00382314	0.0312518	0.0411511	0.36099	0.55874
AT4G01080	4	AT4G01080	TBL26	19.26	87.0592	26.3367	81.6434	6.5516	19.1972	8.71144	35.5097	0.000601409	0.000552755	0.00639661	0.00425825	0.021134	0.967057
AT4G01480	4	AT4G01480	PPa5	18.1618	52.0791	17.2132	47.0156	16.0735	63.789	12.5146	66.8101	7.59171e-05	6.8791e-05	0.000969803	0.000457481	0.00188839	0.99654
AT4G01895	4	AT4G01895	AT4G01895	5.906	28.6651	6.42653	24.0253	3.88442	20.6443	4.91541	18.3362	0.0011503	0.00102908	0.0176261	0.00605197	0.0218689	0.952274
AT4G02320	4	AT4G02320	AT4G02320	0.06726	0.618017	0.0268533	0.462053	0.0700153	0.189362	0.02322	0.476497	0.00463951	0.00407342	0.0962714	0.0202839	0.0627184	0.812013
AT4G02360	4	AT4G02360	AT4G02360	3.63423	20.3409	3.61276	15.0506	2.51853	17.3224	2.50996	16.835	0.00775051	0.00670453	0.212756	0.0295648	0.0827661	0.660458
AT4G03450	4	AT4G03450	AT4G03450	0.0605797	0.357905	0	0.293817	0.0976297	0.144585	0.010978	0.247708	0.00315277	0.00278776	0.0580119	0.0147548	0.0481657	0.873127
AT4G04020	4	AT4G04020	FIB	41.2747	124.823	48.4625	125.218	56.4217	101.864	62.0661	113.5	0.00307051	0.00287448	0.0263934	0.0273085	0.187793	0.75256
AT4G05030	4	AT4G05030	AT4G05030	0	0.554887	0	0.383013	0.0756327	2.51117	0	2.04407	0.00979971	0.00835277	0.37275	0.0328883	0.0846985	0.491511
AT4G05380	4	AT4G05380	AT4G05380	0.039086	0.344752	0	0.328523	0.0275687	0.0812353	0.030341	0.0521053	0.00414497	0.00393115	0.0310655	0.0440104	0.421066	0.495782
AT4G07090	4	AT4G07090	AT4G07090	0	1.07351	0	0.97617	0	0.022687	0	0.027843	0.00398411	0.00350869	0.0784208	0.017933	0.0567278	0.839426
AT4G08450	4	AT4G08450	AT4G08450	0.017401	0.0834523	0.00799967	0.10244	0.0708797	0.0438357	0.0599873	0.0707053	0.00378856	0.00356928	0.0304187	0.0366723	0.292251	0.6333
AT4G08870	4	AT4G08870	ARGAH2	19.7363	464.431	22.1634	314.104	16.5213	372.697	14.5593	363.556	0.00887795	0.00762855	0.280591	0.0319283	0.0859223	0.585052
AT4G09215	4	AT4G09215	AT4G09215	0.278708	6.61444	0.347256	7.20302	0.261786	2.33859	0.261501	3.51351	0.00413568	0.00392045	0.031148	0.0436129	0.411306	0.505877
AT4G10500	4	AT4G10500	AT4G10500	0.387073	1.89415	0.287392	1.66058	0.38694	6.06984	0.34434	8.85384	0.000470743	0.000423682	0.00660557	0.00263768	0.0101159	0.979746
AT4G11580	4	AT4G11580	AT4G11580	0	0.439052	0	0.318749	0.009959	0.119021	0	0.0223693	0.000354947	0.000325301	0.0039113	0.00243068	0.011581	0.981397
AT4G11590	4	AT4G11590	AT4G11590	0.532976	1.55888	0.556385	1.48482	0.526942	1.17883	0.883879	1.00961	0.00134938	0.00124813	0.0132947	0.0103112	0.0565154	0.917281
AT4G11650	4	AT4G11650	OSM34	23.3346	101.398	25.8653	74.1626	49.084	300.274	36.3371	235.963	0.00909453	0.00780264	0.297342	0.0322746	0.0861052	0.567381
AT4G12290	4	AT4G12290	AT4G12290	8.10978	32.0471	6.83004	37.4005	14.3536	28.2491	12.1411	35.0381	0.00397572	0.00375485	0.0311085	0.0398061	0.338146	0.583209
AT4G13110	4	AT4G13110	AT4G13110	1.58886	5.90621	2.28705	5.75374	2.16549	3.75841	2.50327	3.77031	0.00129757	0.00119974	0.0128428	0.00986857	0.0537445	0.921047
AT4G13820	4	AT4G13820	AT4G13820	0.125061	0.412563	0.110381	0.361187	0.128819	0.500681	0.095765	0.552512	0.00269463	0.00238824	0.047726	0.012904	0.0429356	0.891352
AT4G15210	4	AT4G15210	BAM5	3.62947	27.8491	5.05506	23.3041	1.70985	92.4082	2.92353	57.4219	0.00776761	0.00671871	0.213621	0.0296059	0.082835	0.659452
AT4G16545	4	AT4G16545	AT4G16545	0	0.308109	0	0.211343	0	0.0954747	0.010211	0.0500577	0.00192255	0.00178552	0.0180695	0.0154443	0.090796	0.871982
AT4G16760	4	AT4G16760	ACX1	37.0858	95.8274	38.3439	101.018	34.4932	74.2603	31.8672	78.4806	0.000124952	0.000114063	0.00144783	0.000817644	0.00369367	0.993802
AT4G17500	4	AT4G17500	ERF-1	20.3046	69.8766	17.4093	64.972	41.8119	31.5609	30.0767	27.4062	0.000242579	0.000221952	0.0027292	0.00162981	0.0075913	0.987585
AT4G17550	4	AT4G17550	G3Pp4	4.22156	12.3045	4.72584	11.2257	4.80362	10.6185	3.71342	10.6741	5.22727e-05	4.75998e-05	0.00062539	0.000332659	0.00145636	0.997486
AT4G17840	4	AT4G17840	AT4G17840	25.0449	66.5732	23.4002	67.5578	30.0659	40.648	33.7038	46.554	0.00405585	0.00383604	0.0312667	0.0414266	0.36599	0.553425
AT4G18010	4	AT4G18010	IP5PII	17.382	74.0627	32.4571	75.921	18.2026	38.656	26.558	52.8674	0.00383226	0.0036123	0.0306045	0.0373544	0.301554	0.623043
AT4G18050	4	AT4G18050	ABCB9	0.802144	2.09255	0.768888	2.09701	1.23045	1.00697	1.07709	1.33621	0.00335453	0.00314737	0.0281446	0.030723	0.221924	0.712706
AT4G19230	4	AT4G19230	CYP707A1	2.29999	18.5432	2.06921	19.448	2.26748	15.7642	1.81439	17.5916	0.00397611	0.00375525	0.0311095	0.0398135	0.338265	0.58308
AT4G19410	4	AT4G19410	AT4G19410	153.515	477.262	123.484	369.48	168.711	460.25	163.359	412.488	0.0083539	0.00720211	0.245907	0.0309272	0.0848405	0.622769
AT4G20930	4	AT4G20930	AT4G20930	5.09856	14.4915	5.81313	14.6233	5.63522	14.3634	5.56255	13.6983	0.00303697	0.00284236	0.0261767	0.026922	0.184145	0.756877
AT4G21580	4	AT4G21580	AT4G21580	24.6613	75.3567	22.9062	75.4394	25.0403	63.2566	27.2516	74.3513	0.00312424	0.00292596	0.0267364	0.0279344	0.193787	0.745492
AT4G21630	4	AT4G21630	AT4G21630	0	0.068052	0	0.0654367	0	0	0	0.00966967	0.00284124	0.00265539	0.0248759	0.0247254	0.164139	0.780763
AT4G21680	4	AT4G21680	NRT1.8	3.0803	143.044	3.5203	147.851	1.45024	58.1489	1.59989	79.0279	0.00367025	0.00345345	0.0298653	0.0349243	0.269771	0.658315
AT4G21830	4	AT4G21830	MSRB7	8.85267	34.2032	7.89101	26.2454	6.886	17.6306	7.556	16.3118	0.00460636	0.00404493	0.0953276	0.0201681	0.0624305	0.813422
AT4G21840	4	AT4G21840	MSRB8	1.32473	11.8166	1.32799	11.3896	1.69285	10.1913	1.50822	13.9965	0.00373123	0.00351305	0.0301588	0.0358093	0.280924	0.645863
AT4G22240	4	AT4G22240	AT4G22240	93.6038	373.458	102.369	391.283	107.317	246.714	117.473	321.719	0.00409008	0.00387145	0.0312766	0.0422377	0.381499	0.537026
AT4G22470	4	AT4G22470	AT4G22470	9.42395	44.2726	11.2848	38.2536	6.02641	47.465	5.75194	47.4629	0.000641636	0.000589968	0.00679044	0.00456496	0.0227928	0.96462
AT4G22505	4	AT4G22505	AT4G22505	26.1858	51.5668	17.7252	23.2182	36.5547	46.8214	30.0171	39.9344	0.005275	0.00461787	0.115287	0.022437	0.0679352	0.784448
AT4G22530	4	AT4G22530	AT4G22530	12.8313	25.4272	11.2516	20.0425	15.7162	28.8661	13.479	23.2697	0.000423559	0.000381425	0.00589721	0.00238716	0.00920739	0.981703
AT4G22960	4	AT4G22960	AT4G22960	0.072249	0.70496	0.0978173	0.564604	0.172694	0.437686	0.110872	0.327821	0.00351798	0.0031051	0.0666895	0.0161788	0.052067	0.858442
AT4G23030	4	AT4G23030	AT4G23030	0.436648	1.17351	0.353352	1.14557	0.645511	1.02608	1.13603	1.75488	0.00273087	0.00255025	0.0241169	0.0235269	0.153708	0.793367
AT4G23210	4	AT4G23210	CRK13	1.76761	7.44051	2.07672	7.1779	2.04597	7.78554	2.58385	8.22664	0.000655145	0.00060247	0.00692202	0.00466847	0.0233559	0.963796
AT4G23990	4	AT4G23990	CSLG3	3.69302	10.8152	3.30337	9.05002	3.573	9.15494	2.89127	10.8504	0.00513438	0.00449767	0.110921	0.0219713	0.0668297	0.790646
AT4G24040	4	AT4G24040	TRE1	1.00457	2.97793	1.24292	2.49174	1.44309	2.76291	1.52257	2.87311	0.00370817	0.00326997	0.0713847	0.016903	0.0540106	0.850724
AT4G24260	4	AT4G24260	GH9A3	0.748489	4.67706	0.92612	4.3062	0.44755	1.58476	0.617312	1.50922	9.70923e-05	8.79183e-05	0.0012519	0.000580721	0.00237843	0.995604
AT4G24890	4	AT4G24890	PAP24	0.235068	3.8685	0.244042	3.68968	0.246983	3.80629	0.318737	5.16058	0.00155312	0.00143872	0.0150386	0.0120853	0.0679129	0.901971
AT4G25000	4	AT4G25000	AMY1	0.07057	0.449336	0.114357	0.373655	0.118845	2.14603	0.107985	2.72109	0.00319922	0.00282817	0.0590913	0.0149384	0.0486746	0.871268
AT4G26050	4	AT4G26050	PIRL8	0.0282077	0.198337	0.0163463	0.228777	0.100644	0.423058	0.0276413	0.286105	0.00983822	0.00838135	0.378798	0.0328775	0.0844491	0.485656
AT4G26200	4	AT4G26200	ACS7	2.46037	7.74202	2.60514	6.0917	2.8704	4.28647	3.29064	3.91219	0.00650082	0.00565868	0.157866	0.0262336	0.0764075	0.727333
AT4G26270	4	AT4G26270	PFK3	2.86836	7.73932	2.83977	8.01634	3.5695	8.11792	3.43741	10.278	0.00402165	0.00380117	0.0312162	0.0407	0.353055	0.567206
AT4G28040	4	AT4G28040	UMAMIT33	3.67438	18.5603	2.33121	16.3009	4.51293	17.9946	4.14069	22.8994	8.5465e-05	7.74174e-05	0.00109662	0.000513182	0.00211041	0.996117
AT4G29570	4	AT4G29570	AT4G29570	0.0176	0.400343	0	0.334557	0.051227	0.638069	0.0178397	0.373348	0.00173283	0.00154417	0.0281727	0.00876072	0.0305427	0.929247
AT4G29930	4	AT4G29930	AT4G29930	2.30572	9.18597	3.20398	7.63441	2.31704	5.4318	2.13094	4.49029	0.000203338	0.00018369	0.00270842	0.0011854	0.00472876	0.99099
AT4G31380	4	AT4G31380	FLP1	0.115013	2.68677	0.202222	2.85227	0.227183	1.14304	0.317608	1.1047	0.00219486	0.0020422	0.0201979	0.0180456	0.109757	0.847763
AT4G31860	4	AT4G31860	AT4G31860	15.1419	41.8902	12.5978	30.0215	15.6662	22.3264	16.1582	24.2995	0.00190627	0.00169694	0.0315007	0.00953596	0.0329375	0.922423
AT4G32630	4	AT4G32630	AT4G32630	0	0.220203	0.00669933	0.190992	0.0178333	0.0516923	0	0.0442817	0.00406181	0.00384216	0.0312719	0.0415605	0.368467	0.550796
AT4G32950	4	AT4G32950	AT4G32950	0.606391	1.68541	0.471378	1.33981	0.629999	2.09809	0.351669	1.89279	0.00670409	0.00582995	0.165854	0.0268153	0.0776068	0.717189
AT4G33020	4	AT4G33020	ZIP9	0.14082	0.55058	0.230905	0.485303	0.167078	1.57957	0.029007	0.607458	0.00198294	0.00176439	0.0329992	0.00987448	0.0339718	0.919407
AT4G33467	4	AT4G33467	AT4G33467	0.148771	2.78441	0.120706	2.2087	2.41411	2.79012	0.596974	2.06048	0.00983933	0.00838217	0.378979	0.032877	0.0844413	0.485481
AT4G33540	4	AT4G33540	AT4G33540	25.4367	88.5563	26.4783	80.3269	27.5058	61.793	34.9689	69.1501	5.41007e-05	4.90682e-05	0.000682465	0.000329364	0.00137428	0.997511
AT4G33810	4	AT4G33810	AT4G33810	0.092086	0.338961	0.0570703	0.295493	0.120976	0.111184	0.094145	0.208144	0.000521621	0.000479015	0.00560624	0.00365668	0.0179256	0.971811
AT4G33840	4	AT4G33840	AT4G33840	0	0.174835	0	0.104983	0	0.031139	0	0.014136	0.00857007	0.00737878	0.259387	0.0313643	0.0853815	0.607918
AT4G33930	4	AT4G33930	AT4G33930	0.120254	2.65072	0.218196	2.755	0.466381	0.943834	0.65645	1.17318	0.00399503	0.00377426	0.0311583	0.0401726	0.344138	0.576762
AT4G34180	4	AT4G34180	AT4G34180	43.2199	120.568	46.9427	125.518	51.5067	173.271	47.2671	185.75	0.00411799	0.00390102	0.0312306	0.0430114	0.397617	0.520122
AT4G34210	4	AT4G34210	SK11	0.063109	2.17407	0.282167	1.87139	0.16422	1.66494	0.0641423	1.68279	0.000297898	0.000268706	0.00405253	0.00170864	0.00670554	0.986967
AT4G34380	4	AT4G34380	AT4G34380	0.230826	0.594783	0.07095	0.447529	0.343446	0.827194	0.22504	0.684046	0.00812113	0.00701087	0.232424	0.0304246	0.0841315	0.637888
AT4G34410	4	AT4G34410	RRTF1	0.204902	9.2649	0.467188	5.9226	3.27001	1.08535	0.523494	1.7271	0.00991501	0.00843732	0.392313	0.0328242	0.0838276	0.472683
AT4G34580	4	AT4G34580	COW1	2.48128	10.4038	2.42732	9.90573	2.97632	12.1782	2.71869	9.47234	0.00141481	0.00130929	0.0138605	0.0108751	0.0600874	0.912453
AT4G36350	4	AT4G36350	PAP25	0.0656363	1.57841	0	1.47398	0.056309	1.57803	0	1.38709	0.000161992	0.000147999	0.00185706	0.00107014	0.00488732	0.991875
AT4G36700	4	AT4G36700	AT4G36700	0.184822	0.666135	0.303222	0.514901	0.0462057	3.17946	0.105547	3.84169	0.00240202	0.00213224	0.0414911	0.0116822	0.0393824	0.90291
AT4G36850	4	AT4G36850	AT4G36850	7.76407	38.6365	6.93798	40.7022	5.16242	53.947	14.4184	59.3025	0.00360903	0.0033938	0.0295558	0.0340645	0.259336	0.67004
AT4G37050	4	AT4G37050	PLP4	0.046481	0.28728	0	0.212939	0.147751	0.429154	0.0566993	0.237875	0.000403202	0.000369756	0.00440862	0.00278118	0.0133671	0.97867
AT4G37220	4	AT4G37220	AT4G37220	0.193442	3.80226	0.177689	3.8306	0.206531	1.99761	0.28384	2.13767	0.00286664	0.00267962	0.025048	0.0250051	0.166621	0.77778
AT4G37680	4	AT4G37680	HHP4	18.8201	90.7632	15.2992	96.4256	19.7788	69.9004	17.4913	87.1882	0.00361106	0.00339578	0.0295663	0.0340926	0.259672	0.669662
AT4G37710	4	AT4G37710	AT4G37710	0.031046	1.14397	0	0.90243	0.0154953	0.415311	0.0292567	0.613097	0.00257222	0.00228122	0.0450865	0.0123967	0.0414703	0.896193
AT4G37780	4	AT4G37780	MYB87	0.06078	0.402261	0.0592537	0.280132	0.062014	0.226821	0.108246	0.229744	0.00857588	0.00738352	0.259764	0.0313756	0.0853943	0.607506
AT4G38390	4	AT4G38390	RHS17	0.269238	0.703661	0.25104	0.622044	0.318547	0.549858	0.289358	0.355229	0.000407492	0.000367027	0.00565789	0.00230135	0.00889441	0.982372
[truncated: 1,558 more rows]
